# Supplementary material for: 1,4-Ditosyl-1,4-diazepane
Source: Acta Crystallogr Sect E Struct Rep Online. 2012 May 12;68(Pt 6):o1716. doi: 10.1107/S1600536812020958 (PMC3379307; doi:10.1107/S1600536812020958)
Supplement: Supplementary file 1 [file e-68-o1716-sup1.cif]

##############################################################################
#                                                                            #
# This CIF contains the data in a paper accepted for publication in          #
# Acta Crystallographica Section E. It conforms to the requirements of       #
# Notes for Authors for Acta Crystallographica Section E, and has been       #
# peer reviewed under the auspices of the IUCr Commission on Journals.       #
#                                                                            #
# Full details of the Crystallographic Information File format               #
# are given in the paper "The Crystallographic Information File (CIF):       #
# a New Standard Archive File for Crystallography" by S. R. Hall, F. H.      #
# Allen and I. D. Brown [Acta Cryst. (1991), A47, 655-685].                  #
#                                                                            #
# The current version of the core CIF dictionary is obtainable from          #
# ftp://ftp.iucr.org/pub/cif_core.dic.                                       #
#                                                                            #
# Software is freely available for graphical display of the structure(s)     #
# in this CIF. For information consult the CIF software page                 #
# http://www.iucr.org/resources/cif/software.                                #
#                                                                            #
# This file may be used for bona fide research purposes within the           #
# scientific community so long as proper attribution is given to the journal # 
# article from which it was obtained.                                        #
#                                                                            #
##############################################################################
data_I
_audit_creation_method     SHELXL-97
_chemical_name_systematic
;
1,4-Ditosyl-1,4-diazepane
;
_chemical_name_common     ?
_chemical_formula_moiety     'C19 H24 N2 O4 S2'
_chemical_formula_sum     'C19 H24 N2 O4 S2'
_chemical_formula_iupac     'C19 H24 N2 O4 S2'
_chemical_formula_weight     408.52
_chemical_melting_point     ?
_symmetry_cell_setting     orthorhombic
_symmetry_space_group_name_H-M     'P 21 21 21'
_symmetry_space_group_name_Hall     'P 2ac 2ab'
loop_
    _symmetry_equiv_pos_as_xyz
    'x, y, z'
    '-x+1/2, -y, z+1/2'
    '-x, y+1/2, -z+1/2'
    'x+1/2, -y+1/2, -z'
_cell_length_a     6.3407(13)
_cell_length_b     10.367(2)
_cell_length_c     30.516(6)
_cell_angle_alpha     90.00
_cell_angle_beta     90.00
_cell_angle_gamma     90.00
_cell_volume     2005.9(7)
_cell_formula_units_Z     4
_cell_measurement_reflns_used     7269
_cell_measurement_theta_min     1.6882
_cell_measurement_theta_max     27.4814
_cell_measurement_temperature     173(2)
_exptl_crystal_description     block
_exptl_crystal_colour     colourless
_exptl_crystal_size_max     0.20
_exptl_crystal_size_mid     0.20
_exptl_crystal_size_min     0.10
_exptl_crystal_density_diffrn     1.353
_exptl_crystal_density_meas     ?
_exptl_crystal_density_method     'not measured'
_exptl_crystal_F_000     864
_exptl_absorpt_coefficient_mu     0.292
_exptl_absorpt_correction_type     multi-scan
_exptl_absorpt_process_details     '(CrystalClear; Rigaku, 2007)'
_exptl_absorpt_correction_T_min     0.9438
_exptl_absorpt_correction_T_max     0.9713
_exptl_special_details
;
;
_diffrn_ambient_temperature     173(2)
_diffrn_radiation_type     MoK\a
_diffrn_radiation_wavelength     0.71073
_diffrn_radiation_source     'Sealed Tube'
_diffrn_radiation_monochromator     'Graphite Monochromator'
_diffrn_measurement_device_type     'Rigaku Mercury CCD/AFC'
_diffrn_measurement_method     '\f and \w'
_diffrn_detector_area_resol_mean     ?
_diffrn_reflns_number     11747
_diffrn_reflns_av_R_equivalents     0.0345
_diffrn_reflns_av_sigmaI/netI     0.0302
_diffrn_reflns_theta_min     2.81
_diffrn_reflns_theta_max     25.01
_diffrn_reflns_theta_full     25.01
_diffrn_measured_fraction_theta_max     0.993
_diffrn_measured_fraction_theta_full     0.993
_diffrn_reflns_limit_h_min     -7
_diffrn_reflns_limit_h_max     7
_diffrn_reflns_limit_k_min     -8
_diffrn_reflns_limit_k_max     12
_diffrn_reflns_limit_l_min     -36
_diffrn_reflns_limit_l_max     35
_diffrn_standards_number     0
_diffrn_standards_interval_count     .
_diffrn_standards_interval_time     .
_diffrn_standards_decay_%     ?
_refine_special_details
;
Refinement of <i>F</i>^2^ against ALL reflections. The weighted <i>R</i>-factor
<i>wR</i> and goodness of fit <i>S</i> are based on <i>F</i>^2^, conventional
<i>R</i>-factors <i>R</i> are based on <i>F</i>, with <i>F</i> set to zero for
negative <i>F</i>^2^. The threshold expression of <i>F</i>^2^ >
\s(<i>F</i>^2^) is used only for calculating <i>R</i>-factors(gt) <i>etc</i>.
and is not relevant to the choice of reflections for refinement.
<i>R</i>-factors based on <i>F</i>^2^ are statistically about twice as large
as those based on <i>F</i>, and <i>R</i>- factors based on ALL data will be
even larger.
;
_reflns_number_total     3531
_reflns_number_gt     3430
_reflns_threshold_expression     >2sigma(I)
_refine_ls_structure_factor_coef     Fsqd
_refine_ls_matrix_type     full
_refine_ls_R_factor_all     0.0374
_refine_ls_R_factor_gt     0.0362
_refine_ls_wR_factor_gt     0.0821
_refine_ls_wR_factor_ref     0.0829
_refine_ls_goodness_of_fit_ref     1.074
_refine_ls_restrained_S_all     1.076
_refine_ls_number_reflns     3531
_refine_ls_number_parameters     265
_refine_ls_number_restraints     6
_refine_ls_hydrogen_treatment     constr
_refine_ls_weighting_scheme     calc
_refine_ls_weighting_details
         'calc w=1/[\s^2^(Fo^2^)+(0.0350P)^2^+0.4874P] where P=(Fo^2^+2Fc^2^)/3'
_atom_sites_solution_hydrogens     geom
_atom_sites_solution_primary     direct
_atom_sites_solution_secondary     difmap
_refine_ls_shift/su_max     0.000
_refine_ls_shift/su_mean     0.000
_refine_diff_density_max     0.134
_refine_diff_density_min     -0.199
_refine_ls_extinction_method     none
_refine_ls_extinction_coef     ?
_refine_ls_abs_structure_details     'Flack (1983), 1442 Friedel pairs'
_refine_ls_abs_structure_Flack     -0.03(7)
loop_
    _atom_type_symbol
    _atom_type_description
    _atom_type_scat_dispersion_real
    _atom_type_scat_dispersion_imag
    _atom_type_scat_source
    'C' 'C' 0.0033 0.0016
                         'International Tables Vol C Tables 4.2.6.8 and 6.1.1.4'
    'H' 'H' 0.0000 0.0000
                         'International Tables Vol C Tables 4.2.6.8 and 6.1.1.4'
    'N' 'N' 0.0061 0.0033
                         'International Tables Vol C Tables 4.2.6.8 and 6.1.1.4'
    'O' 'O' 0.0106 0.0060
                         'International Tables Vol C Tables 4.2.6.8 and 6.1.1.4'
    'S' 'S' 0.1246 0.1234
                         'International Tables Vol C Tables 4.2.6.8 and 6.1.1.4'
_computing_data_collection     'CrystalClear (Rigaku, 2007)'
_computing_cell_refinement     'CrystalClear (Rigaku, 2007)'
_computing_data_reduction     'CrystalClear (Rigaku, 2007)'
_computing_structure_solution     'SHELXS97 (Sheldrick, 2008)'
_computing_structure_refinement     'SHELXL97 (Sheldrick, 2008)'
_computing_molecular_graphics     'SHELXTL (Sheldrick, 2008)'
_computing_publication_material     'SHELXTL (Sheldrick, 2008)'
loop_
    _atom_site_type_symbol
    _atom_site_label
    _atom_site_fract_x
    _atom_site_fract_y
    _atom_site_fract_z
    _atom_site_U_iso_or_equiv
    _atom_site_adp_type
    _atom_site_calc_flag
    _atom_site_refinement_flags
    _atom_site_occupancy
    _atom_site_symmetry_multiplicity
    _atom_site_disorder_assembly
    _atom_site_disorder_group
    S S1 0.84854(9) -0.00702(6) 0.40081(2) 0.04437(16) Uani d . 1 1 A .
    S S2 0.83732(9) 0.12928(5) 0.22154(2) 0.03921(15) Uani d . 1 1 A .
    O O1 0.7421(3) 0.08375(18) 0.42783(6) 0.0594(5) Uani d . 1 1 . .
    O O2 1.0685(3) 0.0089(2) 0.39251(7) 0.0716(6) Uani d . 1 1 . .
    O O3 0.7251(3) 0.24688(15) 0.21378(6) 0.0501(4) Uani d . 1 1 . .
    O O4 1.0600(2) 0.13432(18) 0.22902(6) 0.0532(5) Uani d . 1 1 . .
    N N1 0.7323(3) -0.0080(2) 0.35377(6) 0.0439(5) Uani d D 1 1 . .
    N N2 0.7313(3) 0.06018(17) 0.26359(6) 0.0388(5) Uani d D 1 1 . .
    C C1 0.6335(4) -0.1951(3) 0.44536(8) 0.0511(6) Uani d . 1 1 A .
    H H1 0.5214 -0.1374 0.4464 0.061 Uiso calc R 1 1 . .
    C C2 0.6164(5) -0.3155(3) 0.46458(8) 0.0603(8) Uani d . 1 1 . .
    H H2 0.4911 -0.3386 0.4783 0.072 Uiso calc R 1 1 . .
    C C3 0.7831(6) -0.4029(3) 0.46375(8) 0.0618(8) Uani d . 1 1 . .
    C C4 0.9649(5) -0.3682(3) 0.44218(9) 0.0589(7) Uani d . 1 1 . .
    H H4 1.0765 -0.4263 0.4408 0.071 Uiso calc R 1 1 . .
    C C5 0.9853(4) -0.2489(3) 0.42246(8) 0.0495(6) Uani d . 1 1 A .
    H H5 1.1091 -0.2274 0.4079 0.059 Uiso calc R 1 1 . .
    C C6 0.8205(4) -0.1615(2) 0.42453(7) 0.0419(5) Uani d . 1 1 . .
    C C8A 0.8715(15) -0.0801(9) 0.3232(2) 0.044(2) Uani d PD 0.466(13) 1 A 1
    H H8A1 0.8801 -0.1695 0.3323 0.053 Uiso calc PR 0.466(13) 1 A 1
    H H8A2 1.0125 -0.0438 0.3241 0.053 Uiso calc PR 0.466(13) 1 A 1
    C C9A 0.7867(18) -0.0729(7) 0.2768(3) 0.040(2) Uani d PD 0.466(13) 1 A 1
    H H9A1 0.8920 -0.1065 0.2568 0.048 Uiso calc PR 0.466(13) 1 A 1
    H H9A2 0.6624 -0.1270 0.2745 0.048 Uiso calc PR 0.466(13) 1 A 1
    C C8B 0.7774(14) -0.1092(6) 0.31983(19) 0.0377(15) Uani d PD 0.534(13) 1 A 2
    H H8B1 0.6480 -0.1544 0.3126 0.045 Uiso calc PR 0.534(13) 1 A 2
    H H8B2 0.8765 -0.1714 0.3316 0.045 Uiso calc PR 0.534(13) 1 A 2
    C C9B 0.8687(11) -0.0489(7) 0.2785(3) 0.0353(17) Uani d PD 0.534(13) 1 A 2
    H H9B1 1.0098 -0.0173 0.2844 0.042 Uiso calc PR 0.534(13) 1 A 2
    H H9B2 0.8778 -0.1135 0.2556 0.042 Uiso calc PR 0.534(13) 1 A 2
    C C10 0.5022(4) 0.0686(3) 0.26975(8) 0.0517(7) Uani d . 1 1 A .
    H H10A 0.4390 -0.0144 0.2633 0.062 Uiso calc R 1 1 . .
    H H10B 0.4447 0.1312 0.2494 0.062 Uiso calc R 1 1 . .
    C C11 0.4459(4) 0.1078(3) 0.31613(9) 0.0518(7) Uani d . 1 1 . .
    H H11A 0.5150 0.1891 0.3226 0.062 Uiso calc R 1 1 A .
    H H11B 0.2950 0.1226 0.3175 0.062 Uiso calc R 1 1 . .
    C C12 0.5040(4) 0.0126(3) 0.35127(8) 0.0536(7) Uani d . 1 1 A .
    H H12A 0.4535 0.0438 0.3793 0.064 Uiso calc R 1 1 . .
    H H12B 0.4350 -0.0691 0.3453 0.064 Uiso calc R 1 1 . .
    C C13 0.7984(4) 0.0278(2) 0.17594(7) 0.0394(5) Uani d . 1 1 . .
    C C14 0.9546(4) -0.0588(2) 0.16374(8) 0.0449(6) Uani d . 1 1 A .
    H H14 1.0803 -0.0630 0.1794 0.054 Uiso calc R 1 1 . .
    C C15 0.9215(4) -0.1392(3) 0.12792(8) 0.0515(6) Uani d . 1 1 . .
    H H15 1.0266 -0.1968 0.1196 0.062 Uiso calc R 1 1 A .
    C C16 0.7342(5) -0.1350(3) 0.10436(9) 0.0521(6) Uani d . 1 1 A .
    C C17 0.5795(4) -0.0506(3) 0.11791(9) 0.0543(7) Uani d . 1 1 . .
    H H17 0.4521 -0.0486 0.1028 0.065 Uiso calc R 1 1 A .
    C C18 0.6080(4) 0.0313(2) 0.15328(8) 0.0469(6) Uani d . 1 1 A .
    H H18 0.5015 0.0877 0.1618 0.056 Uiso calc R 1 1 . .
    C C19 0.7052(6) -0.2180(3) 0.06426(9) 0.0691(9) Uani d . 1 1 . .
    H H19A 0.5637 -0.2509 0.0636 0.104 Uiso calc R 1 1 A .
    H H19B 0.8030 -0.2887 0.0652 0.104 Uiso calc R 1 1 . .
    H H19C 0.7305 -0.1673 0.0385 0.104 Uiso calc R 1 1 . .
    C C7 0.7658(6) -0.5318(3) 0.48659(10) 0.0877(12) Uani d . 1 1 . .
    H H7A 0.7705 -0.5997 0.4652 0.131 Uiso calc R 1 1 . .
    H H7B 0.6349 -0.5359 0.5023 0.131 Uiso calc R 1 1 . .
    H H7C 0.8810 -0.5415 0.5067 0.131 Uiso calc R 1 1 . .
loop_
    _atom_site_aniso_label
    _atom_site_aniso_U_11
    _atom_site_aniso_U_22
    _atom_site_aniso_U_33
    _atom_site_aniso_U_12
    _atom_site_aniso_U_13
    _atom_site_aniso_U_23
    S1 0.0326(3) 0.0467(3) 0.0537(3) -0.0031(3) 0.0021(3) 0.0001(3)
    S2 0.0305(3) 0.0333(3) 0.0538(3) -0.0003(2) -0.0042(3) 0.0032(3)
    O1 0.0676(13) 0.0522(11) 0.0584(11) 0.0016(9) -0.0065(9) -0.0171(9)
    O2 0.0299(9) 0.0798(14) 0.1052(15) -0.0070(10) 0.0024(10) 0.0327(13)
    O3 0.0498(10) 0.0296(8) 0.0710(12) 0.0033(7) -0.0041(9) 0.0093(8)
    O4 0.0271(8) 0.0608(11) 0.0717(12) -0.0036(8) -0.0061(8) -0.0080(10)
    N1 0.0411(11) 0.0450(11) 0.0457(10) 0.0089(9) 0.0087(9) -0.0023(10)
    N2 0.0373(11) 0.0326(10) 0.0464(11) 0.0048(8) -0.0031(9) 0.0025(9)
    C1 0.0479(15) 0.0597(16) 0.0458(13) -0.0042(13) 0.0092(12) -0.0037(12)
    C2 0.073(2) 0.0680(18) 0.0401(14) -0.0238(16) 0.0104(14) -0.0042(13)
    C3 0.094(2) 0.0522(16) 0.0395(14) -0.0121(16) -0.0093(15) -0.0031(12)
    C4 0.077(2) 0.0505(15) 0.0497(15) 0.0081(16) -0.0049(14) -0.0054(13)
    C5 0.0482(15) 0.0590(16) 0.0413(14) 0.0046(13) 0.0025(12) -0.0031(12)
    C6 0.0394(13) 0.0492(14) 0.0370(12) -0.0026(11) 0.0018(11) -0.0036(10)
    C8A 0.035(4) 0.050(4) 0.048(4) 0.011(4) 0.005(3) 0.006(3)
    C9A 0.046(5) 0.031(3) 0.043(4) -0.001(3) -0.004(4) 0.001(3)
    C8B 0.036(4) 0.041(3) 0.036(3) 0.002(3) 0.003(3) -0.005(2)
    C9B 0.035(4) 0.030(3) 0.041(3) 0.006(2) -0.001(3) 0.001(3)
    C10 0.0334(13) 0.0642(17) 0.0576(16) -0.0106(12) -0.0099(11) 0.0107(14)
    C11 0.0268(11) 0.0530(16) 0.0758(18) 0.0059(11) -0.0004(12) -0.0106(13)
    C12 0.0353(13) 0.0765(19) 0.0491(14) -0.0133(13) 0.0033(11) -0.0035(15)
    C13 0.0356(12) 0.0383(12) 0.0442(12) -0.0016(10) -0.0024(10) 0.0101(10)
    C14 0.0402(13) 0.0438(13) 0.0506(14) 0.0029(11) -0.0007(12) 0.0061(12)
    C15 0.0561(16) 0.0442(14) 0.0543(15) 0.0045(13) 0.0055(13) 0.0047(13)
    C16 0.0640(17) 0.0446(13) 0.0477(14) -0.0054(13) -0.0038(13) 0.0051(13)
    C17 0.0542(16) 0.0577(16) 0.0511(14) -0.0062(13) -0.0158(13) 0.0090(13)
    C18 0.0413(14) 0.0464(14) 0.0529(14) 0.0032(11) -0.0066(11) 0.0019(11)
    C19 0.092(2) 0.0543(17) 0.0613(18) -0.0067(17) -0.0096(17) -0.0056(14)
    C7 0.140(4) 0.063(2) 0.0591(18) -0.028(2) -0.021(2) 0.0131(15)
_geom_special_details
;
All e.s.d.'s (except the e.s.d. in the dihedral angle between two l.s. planes)
are estimated using the full covariance matrix. The cell e.s.d.'s are taken
into account individually in the estimation of e.s.d.'s in distances, angles
and torsion angles; correlations between e.s.d.'s in cell parameters are only
used when they are defined by crystal symmetry. An approximate (isotropic)
treatment of cell e.s.d.'s is used for estimating e.s.d.'s involving l.s.
planes.
;
loop_
    _geom_bond_atom_site_label_1
    _geom_bond_atom_site_label_2
    _geom_bond_site_symmetry_2
    _geom_bond_distance
    _geom_bond_publ_flag
    S1 O1 . 1.4216(19) ?
    S1 O2 . 1.4273(18) ?
    S1 N1 . 1.614(2) ?
    S1 C6 . 1.766(2) ?
    S2 O4 . 1.4313(17) ?
    S2 O3 . 1.4313(16) ?
    S2 N2 . 1.616(2) ?
    S2 C13 . 1.762(2) ?
    N1 C12 . 1.465(3) ?
    N1 C8A . 1.486(6) ?
    N1 C8B . 1.502(5) ?
    N2 C10 . 1.467(3) ?
    N2 C9A . 1.480(7) ?
    N2 C9B . 1.499(6) ?
    C1 C2 . 1.384(4) ?
    C1 C6 . 1.389(4) ?
    C1 H1 . 0.9300 ?
    C2 C3 . 1.392(4) ?
    C2 H2 . 0.9300 ?
    C3 C4 . 1.375(4) ?
    C3 C7 . 1.511(4) ?
    C4 C5 . 1.381(4) ?
    C4 H4 . 0.9300 ?
    C5 C6 . 1.385(3) ?
    C5 H5 . 0.9300 ?
    C8A C9A . 1.516(8) ?
    C8A H8A1 . 0.9700 ?
    C8A H8A2 . 0.9700 ?
    C9A H9A1 . 0.9700 ?
    C9A H9A2 . 0.9700 ?
    C8B C9B . 1.522(7) ?
    C8B H8B1 . 0.9700 ?
    C8B H8B2 . 0.9700 ?
    C9B H9B1 . 0.9700 ?
    C9B H9B2 . 0.9700 ?
    C10 C11 . 1.515(4) ?
    C10 H10A . 0.9700 ?
    C10 H10B . 0.9700 ?
    C11 C12 . 1.504(4) ?
    C11 H11A . 0.9700 ?
    C11 H11B . 0.9700 ?
    C12 H12A . 0.9700 ?
    C12 H12B . 0.9700 ?
    C13 C14 . 1.388(3) ?
    C13 C18 . 1.392(3) ?
    C14 C15 . 1.391(4) ?
    C14 H14 . 0.9300 ?
    C15 C16 . 1.389(4) ?
    C15 H15 . 0.9300 ?
    C16 C17 . 1.378(4) ?
    C16 C19 . 1.507(4) ?
    C17 C18 . 1.385(4) ?
    C17 H17 . 0.9300 ?
    C18 H18 . 0.9300 ?
    C19 H19A . 0.9600 ?
    C19 H19B . 0.9600 ?
    C19 H19C . 0.9600 ?
    C7 H7A . 0.9600 ?
    C7 H7B . 0.9600 ?
    C7 H7C . 0.9600 ?
loop_
    _geom_angle_atom_site_label_1
    _geom_angle_atom_site_label_2
    _geom_angle_atom_site_label_3
    _geom_angle_site_symmetry_1
    _geom_angle_site_symmetry_3
    _geom_angle
    _geom_angle_publ_flag
    O1 S1 O2 . . 119.36(13) ?
    O1 S1 N1 . . 107.66(11) ?
    O2 S1 N1 . . 106.80(12) ?
    O1 S1 C6 . . 108.33(12) ?
    O2 S1 C6 . . 106.02(12) ?
    N1 S1 C6 . . 108.25(11) ?
    O4 S2 O3 . . 119.05(11) ?
    O4 S2 N2 . . 107.45(11) ?
    O3 S2 N2 . . 107.59(10) ?
    O4 S2 C13 . . 106.62(11) ?
    O3 S2 C13 . . 107.95(11) ?
    N2 S2 C13 . . 107.71(10) ?
    C12 N1 C8A . . 128.8(4) ?
    C12 N1 C8B . . 104.7(4) ?
    C12 N1 S1 . . 119.77(16) ?
    C8A N1 S1 . . 106.9(3) ?
    C8B N1 S1 . . 122.1(3) ?
    C10 N2 C9A . . 104.8(5) ?
    C10 N2 C9B . . 125.6(3) ?
    C10 N2 S2 . . 119.14(16) ?
    C9A N2 S2 . . 122.1(5) ?
    C9B N2 S2 . . 109.5(3) ?
    C2 C1 C6 . . 119.2(3) ?
    C2 C1 H1 . . 120.4 ?
    C6 C1 H1 . . 120.4 ?
    C1 C2 C3 . . 121.3(3) ?
    C1 C2 H2 . . 119.3 ?
    C3 C2 H2 . . 119.3 ?
    C4 C3 C2 . . 118.4(3) ?
    C4 C3 C7 . . 120.9(3) ?
    C2 C3 C7 . . 120.8(3) ?
    C3 C4 C5 . . 121.4(3) ?
    C3 C4 H4 . . 119.3 ?
    C5 C4 H4 . . 119.3 ?
    C4 C5 C6 . . 119.7(3) ?
    C4 C5 H5 . . 120.1 ?
    C6 C5 H5 . . 120.1 ?
    C5 C6 C1 . . 120.0(2) ?
    C5 C6 S1 . . 119.9(2) ?
    C1 C6 S1 . . 120.1(2) ?
    N1 C8A C9A . . 110.6(7) ?
    N1 C8A H8A1 . . 109.5 ?
    C9A C8A H8A1 . . 109.5 ?
    N1 C8A H8A2 . . 109.5 ?
    C9A C8A H8A2 . . 109.5 ?
    H8A1 C8A H8A2 . . 108.1 ?
    N2 C9A C8A . . 112.6(6) ?
    N2 C9A H9A1 . . 109.1 ?
    C8A C9A H9A1 . . 109.1 ?
    N2 C9A H9A2 . . 109.1 ?
    C8A C9A H9A2 . . 109.1 ?
    H9A1 C9A H9A2 . . 107.8 ?
    N1 C8B C9B . . 110.9(6) ?
    N1 C8B H8B1 . . 109.5 ?
    C9B C8B H8B1 . . 109.5 ?
    N1 C8B H8B2 . . 109.5 ?
    C9B C8B H8B2 . . 109.5 ?
    H8B1 C8B H8B2 . . 108.0 ?
    N2 C9B C8B . . 109.9(5) ?
    N2 C9B H9B1 . . 109.7 ?
    C8B C9B H9B1 . . 109.7 ?
    N2 C9B H9B2 . . 109.7 ?
    C8B C9B H9B2 . . 109.7 ?
    H9B1 C9B H9B2 . . 108.2 ?
    N2 C10 C11 . . 111.7(2) ?
    N2 C10 H10A . . 109.3 ?
    C11 C10 H10A . . 109.3 ?
    N2 C10 H10B . . 109.3 ?
    C11 C10 H10B . . 109.3 ?
    H10A C10 H10B . . 107.9 ?
    C12 C11 C10 . . 115.6(2) ?
    C12 C11 H11A . . 108.4 ?
    C10 C11 H11A . . 108.4 ?
    C12 C11 H11B . . 108.4 ?
    C10 C11 H11B . . 108.4 ?
    H11A C11 H11B . . 107.4 ?
    N1 C12 C11 . . 112.0(2) ?
    N1 C12 H12A . . 109.2 ?
    C11 C12 H12A . . 109.2 ?
    N1 C12 H12B . . 109.2 ?
    C11 C12 H12B . . 109.2 ?
    H12A C12 H12B . . 107.9 ?
    C14 C13 C18 . . 120.2(2) ?
    C14 C13 S2 . . 119.87(18) ?
    C18 C13 S2 . . 119.90(19) ?
    C13 C14 C15 . . 119.4(2) ?
    C13 C14 H14 . . 120.3 ?
    C15 C14 H14 . . 120.3 ?
    C16 C15 C14 . . 121.1(3) ?
    C16 C15 H15 . . 119.4 ?
    C14 C15 H15 . . 119.4 ?
    C17 C16 C15 . . 118.3(3) ?
    C17 C16 C19 . . 121.3(3) ?
    C15 C16 C19 . . 120.5(3) ?
    C16 C17 C18 . . 122.0(3) ?
    C16 C17 H17 . . 119.0 ?
    C18 C17 H17 . . 119.0 ?
    C17 C18 C13 . . 119.0(2) ?
    C17 C18 H18 . . 120.5 ?
    C13 C18 H18 . . 120.5 ?
    C16 C19 H19A . . 109.5 ?
    C16 C19 H19B . . 109.5 ?
    H19A C19 H19B . . 109.5 ?
    C16 C19 H19C . . 109.5 ?
    H19A C19 H19C . . 109.5 ?
    H19B C19 H19C . . 109.5 ?
    C3 C7 H7A . . 109.5 ?
    C3 C7 H7B . . 109.5 ?
    H7A C7 H7B . . 109.5 ?
    C3 C7 H7C . . 109.5 ?
    H7A C7 H7C . . 109.5 ?
    H7B C7 H7C . . 109.5 ?
loop_
    _geom_torsion_atom_site_label_1
    _geom_torsion_atom_site_label_2
    _geom_torsion_atom_site_label_3
    _geom_torsion_atom_site_label_4
    _geom_torsion_site_symmetry_1
    _geom_torsion_site_symmetry_2
    _geom_torsion_site_symmetry_3
    _geom_torsion_site_symmetry_4
    _geom_torsion
    _geom_torsion_publ_flag
    O1 S1 N1 C12 . . . . -34.0(3) ?
    O2 S1 N1 C12 . . . . -163.3(2) ?
    C6 S1 N1 C12 . . . . 82.9(2) ?
    O1 S1 N1 C8A . . . . 167.7(5) ?
    O2 S1 N1 C8A . . . . 38.4(5) ?
    C6 S1 N1 C8A . . . . -75.4(5) ?
    O1 S1 N1 C8B . . . . -168.7(4) ?
    O2 S1 N1 C8B . . . . 62.0(4) ?
    C6 S1 N1 C8B . . . . -51.8(4) ?
    O4 S2 N2 C10 . . . . 165.87(18) ?
    O3 S2 N2 C10 . . . . 36.5(2) ?
    C13 S2 N2 C10 . . . . -79.6(2) ?
    O4 S2 N2 C9A . . . . -60.1(4) ?
    O3 S2 N2 C9A . . . . 170.6(4) ?
    C13 S2 N2 C9A . . . . 54.4(4) ?
    O4 S2 N2 C9B . . . . -39.4(4) ?
    O3 S2 N2 C9B . . . . -168.8(4) ?
    C13 S2 N2 C9B . . . . 75.1(4) ?
    C6 C1 C2 C3 . . . . 0.5(4) ?
    C1 C2 C3 C4 . . . . -1.8(4) ?
    C1 C2 C3 C7 . . . . 177.3(3) ?
    C2 C3 C4 C5 . . . . 1.3(4) ?
    C7 C3 C4 C5 . . . . -177.7(3) ?
    C3 C4 C5 C6 . . . . 0.4(4) ?
    C4 C5 C6 C1 . . . . -1.7(4) ?
    C4 C5 C6 S1 . . . . 178.10(19) ?
    C2 C1 C6 C5 . . . . 1.2(4) ?
    C2 C1 C6 S1 . . . . -178.58(19) ?
    O1 S1 C6 C5 . . . . -143.5(2) ?
    O2 S1 C6 C5 . . . . -14.2(2) ?
    N1 S1 C6 C5 . . . . 100.1(2) ?
    O1 S1 C6 C1 . . . . 36.3(2) ?
    O2 S1 C6 C1 . . . . 165.6(2) ?
    N1 S1 C6 C1 . . . . -80.1(2) ?
    C12 N1 C8A C9A . . . . 30.8(12) ?
    C8B N1 C8A C9A . . . . 56.6(10) ?
    S1 N1 C8A C9A . . . . -173.6(8) ?
    C10 N2 C9A C8A . . . . -98.8(10) ?
    C9B N2 C9A C8A . . . . 60.8(13) ?
    S2 N2 C9A C8A . . . . 121.8(9) ?
    N1 C8A C9A N2 . . . . 48.4(15) ?
    C12 N1 C8B C9B . . . . 101.7(7) ?
    C8A N1 C8B C9B . . . . -57.8(9) ?
    S1 N1 C8B C9B . . . . -118.0(6) ?
    C10 N2 C9B C8B . . . . -30.9(10) ?
    C9A N2 C9B C8B . . . . -55.4(14) ?
    S2 N2 C9B C8B . . . . 176.4(6) ?
    N1 C8B C9B N2 . . . . -51.2(11) ?
    C9A N2 C10 C11 . . . . 87.3(4) ?
    C9B N2 C10 C11 . . . . 77.9(6) ?
    S2 N2 C10 C11 . . . . -131.8(2) ?
    N2 C10 C11 C12 . . . . -65.3(3) ?
    C8A N1 C12 C11 . . . . -73.4(6) ?
    C8B N1 C12 C11 . . . . -84.8(3) ?
    S1 N1 C12 C11 . . . . 133.74(19) ?
    C10 C11 C12 N1 . . . . 62.6(3) ?
    O4 S2 C13 C14 . . . . 20.1(2) ?
    O3 S2 C13 C14 . . . . 149.10(19) ?
    N2 S2 C13 C14 . . . . -95.0(2) ?
    O4 S2 C13 C18 . . . . -162.33(19) ?
    O3 S2 C13 C18 . . . . -33.3(2) ?
    N2 S2 C13 C18 . . . . 82.6(2) ?
    C18 C13 C14 C15 . . . . 1.9(4) ?
    S2 C13 C14 C15 . . . . 179.45(18) ?
    C13 C14 C15 C16 . . . . -0.5(4) ?
    C14 C15 C16 C17 . . . . -1.3(4) ?
    C14 C15 C16 C19 . . . . 176.9(2) ?
    C15 C16 C17 C18 . . . . 1.6(4) ?
    C19 C16 C17 C18 . . . . -176.5(3) ?
    C16 C17 C18 C13 . . . . -0.3(4) ?
    C14 C13 C18 C17 . . . . -1.5(4) ?
    S2 C13 C18 C17 . . . . -179.09(19) ?
loop_
    _geom_hbond_atom_site_label_D
    _geom_hbond_atom_site_label_H
    _geom_hbond_atom_site_label_A
    _geom_hbond_site_symmetry_A
    _geom_hbond_distance_DH
    _geom_hbond_distance_HA
    _geom_hbond_distance_DA
    _geom_hbond_angle_DHA
    C10 H10B O3 . 0.97 2.40 2.886(3) 110
    C12 H12A O1 . 0.97 2.39 2.878(3) 111
    C10 H10B O4 1_455 0.97 2.52 3.142(3) 122
    C12 H12A O2 1_455 0.97 2.50 3.035(3) 115
data_global
_journal_date_recd_electronic     2012-04-20
_journal_date_accepted     2012-05-08
_journal_name_full     'Acta Crystallographica, Section E'
_journal_year     2012
_journal_volume     68
_journal_issue      6
_journal_page_first     o1716
_journal_page_last     o1716
_journal_paper_category     QO
_journal_paper_doi     10.1107/S1600536812020958
_journal_coeditor_code     RZ2746
_publ_contact_author_name     'Zhi-wei Zhai'
_publ_contact_author_address
;
Department of Environment Engineering and Chemistry
Luoyang Institute of Science and Technology
Luoyang 471023,
People's Republic of China
;
_publ_contact_author_email     zhaizw2005@126.com
_publ_contact_author_fax     '+86-379-65928271'
_publ_contact_author_phone     '+86-15896504779'
_publ_section_title
;
1,4-Ditosyl-1,4-diazepane
;
loop_
    _publ_author_name
    _publ_author_footnote
    _publ_author_address
    'Shuang-Hua Yang' .
;
Department of Environment Engineering and Chemistry,
Luoyang Institute of Science and Technology
Luoyang 471023,
People's Republic of China
;
    'Zhi-Wei Zhai' .
;
Department of Environment Engineering and Chemistry,
Luoyang Institute of Science and Technology
Luoyang 471023,
People's Republic of China
;
