# Supplementary material for: 1,4-Ditosyl-1,4-diazepane
Source: Acta Crystallogr Sect E Struct Rep Online. 2012 May 12;68(Pt 6):o1716. doi: 10.1107/S1600536812020958 (PMC3379307; doi:10.1107/S1600536812020958)
Supplement: Supplementary file 2 [file e-68-o1716-Isup2.hkl]

# 
# h,k,l, Fc-squared, Fo-squared, sigma(Fo-squared) and status flag 
# 
data_I
_shelx_title '  C19 H24 N2 O4 S2 (from RZ2746)' 
_shelx_refln_list_code          4 
_shelx_F_calc_maximum      189.57 
_exptl_crystal_F_000       864.00 
_reflns_d_resolution_high  0.8406 
 
loop_ 
 _symmetry_equiv_pos_as_xyz 
 'x, y, z' 
 '-x+1/2, -y, z+1/2' 
 '-x, y+1/2, -z+1/2' 
 'x+1/2, -y+1/2, -z' 
 
_cell_length_a     6.3407 
_cell_length_b    10.3670 
_cell_length_c    30.5160 
_cell_angle_alpha  90.000 
_cell_angle_beta   90.000 
_cell_angle_gamma  90.000 
 
_shelx_F_squared_multiplier     1.000 
 
loop_ 
 _refln_index_h 
 _refln_index_k 
 _refln_index_l 
 _refln_F_squared_calc 
 _refln_F_squared_meas 
 _refln_F_squared_sigma 
 _refln_observed_status 
   2   0   0     2580.61     2667.48     32.57 o 
   6   0   0      152.11      189.95     16.88 o 
   1   1   0    35935.25    33744.41    644.38 o 
   2   1   0      215.45      173.68      2.74 o 
   3   1   0     1506.89     1736.18     23.30 o 
   4   1   0      367.49      390.43      7.71 o 
   5   1   0     1343.03     1299.04     26.45 o 
   6   1   0      194.41      158.18     11.52 o 
   7   1   0        4.01        4.11      2.75 o 
   0   2   0    31678.35    30922.12    590.66 o 
   1   2   0      195.09      187.47      4.89 o 
   2   2   0       13.85       19.84      1.65 o 
   3   2   0      623.60      592.85      9.81 o 
   4   2   0       15.56       13.16      1.31 o 
   5   2   0       13.06       19.48      3.74 o 
   6   2   0        3.14        6.89      1.73 o 
   7   2   0       17.09       17.13      2.63 o 
   1   3   0       66.30       70.79      3.48 o 
   2   3   0      363.62      372.03      5.37 o 
   3   3   0      192.98      206.15      7.50 o 
   4   3   0      234.53      229.81     15.16 o 
   5   3   0       39.44       31.69      3.16 o 
   6   3   0        5.76       11.51      2.55 o 
   7   3   0        8.57       13.03      2.27 o 
   0   4   0      126.70      121.93      6.38 o 
   1   4   0     1150.03     1059.99     12.57 o 
   2   4   0       43.19       40.62      9.12 o 
   3   4   0        3.34        4.81      1.27 o 
   4   4   0        8.90        8.39      1.52 o 
   5   4   0       34.05       32.71      2.57 o 
   6   4   0        0.79        4.34      1.18 o 
   7   4   0       48.32       44.04      9.31 o 
   1   5   0      188.56      196.14     15.62 o 
   2   5   0      740.57      741.10     14.52 o 
   3   5   0       49.81       45.47      3.19 o 
   4   5   0      493.14      473.69     14.35 o 
   5   5   0       59.25       58.74      5.47 o 
   6   5   0       39.81       41.56      8.42 o 
   0   6   0      288.78      279.71     12.53 o 
   1   6   0     1236.33     1254.98     21.58 o 
   2   6   0       45.22       40.03      2.46 o 
   3   6   0      269.67      283.95      7.46 o 
   4   6   0     1043.85     1066.63     37.41 o 
   5   6   0       36.74       36.42      3.06 o 
   6   6   0      152.28      147.96     13.35 o 
   1   7   0      431.30      427.33     12.84 o 
   2   7   0      121.52      135.10      8.29 o 
   3   7   0        8.41       14.14      1.86 o 
   4   7   0        2.32        3.14      4.58 o 
   5   7   0      873.00      894.34     33.55 o 
   6   7   0       44.10       43.97      8.93 o 
   0   8   0     2600.30     2682.58    111.93 o 
   1   8   0        0.06        8.32      2.15 o 
   2   8   0      141.12      131.13      6.79 o 
   3   8   0       70.63       73.20      3.86 o 
   4   8   0       24.83       27.67      2.78 o 
   5   8   0       25.23       18.25      3.19 o 
   1   9   0      148.54      136.93     10.29 o 
   2   9   0       10.24        9.80      1.41 o 
   3   9   0       78.67       73.86      5.59 o 
   4   9   0      388.48      412.74     14.59 o 
   5   9   0      334.94      337.85     19.08 o 
   0  10   0       29.85       30.25      4.06 o 
   1  10   0      141.00      143.33      7.72 o 
   2  10   0       14.02       19.22      4.47 o 
   3  10   0      148.96      176.61     16.77 o 
   4  10   0       49.04       42.97      5.73 o 
   1  11   0       74.83       66.07      9.00 o 
   2  11   0       79.29       75.63      9.68 o 
   3  11   0        4.91        9.56      3.03 o 
   0  12   0       11.92       14.85      4.22 o 
   1  12   0        6.50        4.24      2.28 o 
   1   0   1     3239.66     3238.66     30.34 o 
   2   0   1     1030.50      896.78      9.61 o 
   3   0   1     3452.75     3599.49     48.02 o 
   4   0   1      478.97      484.03      8.95 o 
   5   0   1       13.83       13.96      2.22 o 
   6   0   1        1.90        3.09      1.29 o 
   7   0   1       91.29       76.18      7.84 o 
  -7   1   1       48.67       30.48      6.34 o 
  -6   1   1      187.67      167.13     10.63 o 
  -5   1   1      609.37      624.02     13.37 o 
  -4   1   1     1480.73     1452.74     21.89 o 
  -3   1   1     3031.21     3196.57     29.05 o 
  -2   1   1     2842.70     2639.43     20.78 o 
  -1   1   1       93.53      102.85      1.44 o 
   1   1   1      103.67      115.36      1.73 o 
   2   1   1     2888.73     2690.87     30.68 o 
   3   1   1     2988.10     3151.34     79.24 o 
   4   1   1     1493.76     1505.29     29.55 o 
   5   1   1      621.19      672.20     41.05 o 
   6   1   1      183.80      167.42      9.85 o 
   7   1   1       51.25       37.77      4.24 o 
  -7   2   1       26.28       22.00      3.86 o 
  -6   2   1      638.72      622.66     17.51 o 
  -5   2   1      385.58      366.43     13.26 o 
  -4   2   1      149.73      169.51      7.42 o 
  -3   2   1     1935.51     1988.91     43.23 o 
  -2   2   1     1459.46     1357.19     19.05 o 
  -1   2   1      326.11      340.13      5.55 o 
   0   2   1     5173.50     5267.52     20.37 o 
   1   2   1      335.55      345.49      2.96 o 
   2   2   1     1499.96     1384.53     19.97 o 
   3   2   1     1938.63     2019.71     29.02 o 
   4   2   1      138.17      150.57      5.07 o 
   5   2   1      386.36      378.54     11.15 o 
   6   2   1      653.35      644.96     24.35 o 
   7   2   1       24.35       17.32      2.77 o 
  -7   3   1       55.64       46.39      4.75 o 
  -6   3   1       52.16       50.51      5.82 o 
  -5   3   1      771.98      771.25     17.54 o 
  -4   3   1      179.01      202.00      7.00 o 
  -3   3   1      575.17      575.18      9.67 o 
  -2   3   1      402.66      416.55      8.86 o 
  -1   3   1     2273.32     2280.58     14.67 o 
   0   3   1     1326.19     1357.40      5.94 o 
   1   3   1     2320.89     2333.11     24.73 o 
   2   3   1      404.10      413.84      5.04 o 
   3   3   1      545.83      548.40     15.45 o 
   4   3   1      174.68      175.73      7.22 o 
   5   3   1      784.52      756.40     17.11 o 
   6   3   1       51.39       59.90      8.39 o 
   7   3   1       57.28      102.23     34.01 o 
  -7   4   1        4.16        6.71      2.46 o 
  -6   4   1      199.15      169.22      9.21 o 
  -5   4   1       78.51       65.43      5.16 o 
  -4   4   1      483.74      488.07     14.39 o 
  -3   4   1      511.05      542.26     21.34 o 
  -2   4   1      512.60      515.31     12.66 o 
  -1   4   1      735.59      713.72     11.01 o 
   0   4   1      337.23      385.17      6.59 o 
   1   4   1      733.81      714.33      7.40 o 
   2   4   1      490.23      462.83     16.28 o 
   3   4   1      507.38      531.99     11.04 o 
   4   4   1      472.45      451.31      9.35 o 
   5   4   1       78.90       84.86      6.03 o 
   6   4   1      196.97      163.69     16.00 o 
   7   4   1        4.04        4.14      2.15 o 
  -6   5   1       28.53       29.33      3.66 o 
  -5   5   1      678.75      663.38     20.15 o 
  -4   5   1       18.69       17.80      5.34 o 
  -3   5   1      728.33      710.47     12.79 o 
  -2   5   1      295.77      322.51     17.52 o 
  -1   5   1     1993.95     2169.03     33.97 o 
   0   5   1      621.03      645.96      8.11 o 
   1   5   1     1932.36     2061.31     29.55 o 
   2   5   1      296.48      316.02     11.69 o 
   3   5   1      712.81      688.80     18.81 o 
   4   5   1       17.92       19.15      2.35 o 
   5   5   1      673.81      675.30     18.19 o 
   6   5   1       28.73       23.44      5.37 o 
  -6   6   1      178.18      177.63     15.15 o 
  -5   6   1       16.10       13.59      2.41 o 
  -4   6   1      543.77      529.45     13.40 o 
  -3   6   1      219.43      197.40      8.62 o 
  -2   6   1       87.47      102.76      4.49 o 
  -1   6   1      658.26      656.20     15.50 o 
   0   6   1     1231.44     1142.18     17.73 o 
   1   6   1      647.97      653.42     11.72 o 
   2   6   1       78.40      102.15      4.31 o 
   3   6   1      218.08      205.35     11.19 o 
   4   6   1      543.43      525.17     25.04 o 
   5   6   1       15.95       12.47      3.04 o 
   6   6   1      176.50      178.15     14.26 o 
  -6   7   1       35.83       31.07      4.27 o 
  -5   7   1      165.98      143.03     16.09 o 
  -4   7   1      858.70      880.58     21.39 o 
  -3   7   1      246.93      239.84     10.05 o 
  -2   7   1      563.78      547.47     10.15 o 
  -1   7   1      213.82      217.15     11.39 o 
   0   7   1        0.62        5.01      1.64 o 
   1   7   1      216.49      225.54      9.33 o 
   2   7   1      550.36      546.06     11.56 o 
   3   7   1      249.67      246.78      6.98 o 
   4   7   1      869.25      917.82     27.58 o 
   5   7   1      166.20      153.81     10.70 o 
   6   7   1       35.93       33.88      9.75 o 
  -5   8   1        9.67        6.12      2.24 o 
  -4   8   1       13.41       15.69      2.77 o 
  -3   8   1      436.07      466.55     14.78 o 
  -2   8   1      121.45      116.72      6.01 o 
  -1   8   1     1056.22     1042.58     22.05 o 
   0   8   1        1.00        6.54      1.50 o 
   1   8   1     1041.42      999.53     43.44 o 
   2   8   1      121.02      117.20      6.73 o 
   3   8   1      421.25      451.68     12.06 o 
   4   8   1       13.74       11.96      2.09 o 
   5   8   1       10.05       10.78      4.91 o 
  -5   9   1      130.28      131.65     15.74 o 
  -4   9   1       72.44       85.55     12.72 o 
  -3   9   1       66.76       59.93      4.06 o 
  -2   9   1      112.48      109.33      5.52 o 
  -1   9   1      245.05      243.59     13.81 o 
   0   9   1       68.43       68.41      4.29 o 
   1   9   1      241.47      239.19      7.53 o 
   2   9   1      112.85      116.33      3.82 o 
   3   9   1       64.33       49.19      7.03 o 
   4   9   1       69.46       60.38      6.02 o 
   5   9   1      130.16      126.34     18.22 o 
  -4  10   1       96.56       72.43     10.58 o 
  -3  10   1       38.57       37.87      4.28 o 
  -2  10   1        9.34       10.17      2.78 o 
  -1  10   1      111.13      103.35      9.91 o 
   0  10   1      291.01      284.43     27.22 o 
   1  10   1      108.28      110.53     11.09 o 
   2  10   1       10.37        9.72      2.24 o 
   3  10   1       37.91       40.07      4.01 o 
   4  10   1       97.95       77.30     10.25 o 
  -3  11   1       54.90       55.19      6.98 o 
  -2  11   1       15.54       16.01      2.58 o 
  -1  11   1       55.29       56.39      4.14 o 
   0  11   1       27.30       26.52      4.13 o 
   1  11   1       57.07       41.40      4.07 o 
   2  11   1       16.00       11.29      3.41 o 
   3  11   1       57.88       46.67      6.06 o 
  -1  12   1       60.89       51.29      9.42 o 
   0  12   1        2.34        6.01      2.23 o 
   1  12   1       61.85       60.58      6.48 o 
   1   0   2      766.97      697.28      7.45 o 
   2   0   2      161.41      155.29      4.55 o 
   3   0   2     1609.79     1734.41     24.02 o 
   5   0   2      754.84      789.66     16.71 o 
   6   0   2       24.43       26.20      2.95 o 
   7   0   2        0.53        3.98      1.98 o 
  -7   1   2        2.98        7.03      2.27 o 
  -6   1   2      116.09      112.44      9.23 o 
  -5   1   2      274.36      291.40      9.00 o 
  -4   1   2      199.91      195.42      4.29 o 
  -3   1   2      590.65      667.47     14.36 o 
  -2   1   2      721.10      734.60     10.76 o 
  -1   1   2     9741.69     9746.78     41.58 o 
   1   1   2     9734.21     9783.85     36.08 o 
   2   1   2      691.43      696.86     11.12 o 
   3   1   2      580.50      641.67      9.10 o 
   4   1   2      186.90      197.38     15.50 o 
   5   1   2      269.32      287.37     14.05 o 
   6   1   2      115.25      109.87      7.53 o 
   7   1   2        3.35        5.69      1.22 o 
  -7   2   2       31.20       24.02      4.54 o 
  -6   2   2       19.84       22.05      2.29 o 
  -5   2   2      389.62      364.93     11.08 o 
  -4   2   2     1232.04     1229.87     20.42 o 
  -3   2   2     4310.42     4374.23    237.58 o 
  -2   2   2     1108.19     1067.38     15.04 o 
  -1   2   2     3066.43     2863.62     22.06 o 
   0   2   2     3286.76     3099.15     29.43 o 
   1   2   2     2995.63     2783.51     23.19 o 
   2   2   2     1125.93     1108.08     16.13 o 
   3   2   2     4215.96     4594.03     66.46 o 
   4   2   2     1242.07     1226.84     26.03 o 
   5   2   2      399.12      368.06     10.30 o 
   6   2   2       18.40       20.96      2.19 o 
   7   2   2       33.41       23.50      3.33 o 
  -7   3   2       24.43       28.39      3.97 o 
  -6   3   2       71.94       82.57      6.63 o 
  -5   3   2      815.29      803.70     27.10 o 
  -4   3   2      452.45      481.09      9.49 o 
  -3   3   2      692.53      730.83     21.65 o 
  -2   3   2      497.74      479.88     11.38 o 
  -1   3   2      557.87      584.16      8.43 o 
   0   3   2     9395.71     9415.92     48.45 o 
   1   3   2      526.83      556.53      9.35 o 
   2   3   2      509.19      482.94      9.37 o 
   3   3   2      694.47      732.12     11.72 o 
   4   3   2      429.72      430.42      8.55 o 
   5   3   2      819.48      798.63     17.69 o 
   6   3   2       70.99       88.70      9.44 o 
   7   3   2       25.61       32.29      3.79 o 
  -7   4   2       34.75       36.92     17.31 o 
  -6   4   2      250.53      280.57      6.30 o 
  -5   4   2      456.58      449.53     15.07 o 
  -4   4   2      715.95      667.96     13.96 o 
  -3   4   2       14.45       16.91      1.81 o 
  -2   4   2      372.38      427.79      9.80 o 
  -1   4   2     1750.33     1721.11     16.01 o 
   0   4   2     2069.05     1938.32     28.60 o 
   1   4   2     1685.35     1640.37     17.46 o 
   2   4   2      362.94      421.29     14.77 o 
   3   4   2       13.02       14.53      1.74 o 
   4   4   2      715.29      652.58     10.48 o 
   5   4   2      460.05      453.59     13.61 o 
   6   4   2      247.51      262.14     11.67 o 
   7   4   2       34.81       30.75      4.39 o 
  -6   5   2      152.33      171.94     11.90 o 
  -5   5   2      492.34      483.05     20.38 o 
  -4   5   2      714.14      719.72     18.63 o 
  -3   5   2       77.66       84.35      6.07 o 
  -2   5   2      865.66      828.89     12.96 o 
  -1   5   2      591.01      583.78      8.50 o 
   0   5   2     2786.91     2803.25     57.65 o 
   1   5   2      583.42      575.38     11.00 o 
   2   5   2      845.23      818.54     12.59 o 
   3   5   2       75.79       63.90      5.89 o 
   4   5   2      725.88      696.75     16.54 o 
   5   5   2      492.25      516.96     15.42 o 
   6   5   2      153.93      163.68     10.33 o 
  -6   6   2        9.49       17.32      3.46 o 
  -5   6   2      192.38      193.89     10.17 o 
  -4   6   2      128.04      125.01      6.15 o 
  -3   6   2      462.02      470.25     14.42 o 
  -2   6   2      116.71      147.89     13.08 o 
  -1   6   2      943.03      944.70     16.50 o 
   0   6   2      805.79      870.91     13.49 o 
   1   6   2      931.54      892.49     17.71 o 
   2   6   2      115.41      122.91      5.66 o 
   3   6   2      463.31      453.56     12.10 o 
   4   6   2      126.80      113.08     11.52 o 
   5   6   2      190.87      163.08      9.70 o 
   6   6   2        9.72       10.93      2.58 o 
  -6   7   2       39.87       49.01     10.12 o 
  -5   7   2      113.01      108.62      8.08 o 
  -4   7   2       29.70       21.27      4.27 o 
  -3   7   2       24.66       22.86      3.14 o 
  -2   7   2      276.97      286.45     12.96 o 
  -1   7   2      141.54      141.25      8.03 o 
   0   7   2      213.87      197.96      9.95 o 
   1   7   2      134.66      130.93      8.16 o 
   2   7   2      273.16      277.14      7.39 o 
   3   7   2       24.71       20.80      1.78 o 
   4   7   2       27.11       20.29      3.32 o 
   5   7   2      111.15      107.83     19.00 o 
   6   7   2       38.95       41.45      6.51 o 
  -5   8   2       56.75       52.40      4.51 o 
  -4   8   2      140.86      142.36      8.43 o 
  -3   8   2      179.70      179.34      6.11 o 
  -2   8   2      196.30      216.52     11.07 o 
  -1   8   2       96.73       93.60      4.80 o 
   0   8   2      341.10      330.19     11.21 o 
   1   8   2      101.02      112.13      5.90 o 
   2   8   2      194.22      215.57     10.74 o 
   3   8   2      178.52      185.23     17.80 o 
   4   8   2      141.01      149.54      7.39 o 
   5   8   2       54.27       47.91      7.36 o 
  -5   9   2       44.49       39.87      5.14 o 
  -4   9   2      130.62      130.56     10.77 o 
  -3   9   2       26.70       19.97      2.26 o 
  -2   9   2      257.29      282.62      8.53 o 
  -1   9   2       67.16       59.63      5.36 o 
   0   9   2      372.39      401.44     11.99 o 
   1   9   2       69.62       55.18      4.71 o 
   2   9   2      264.53      258.69     11.04 o 
   3   9   2       25.27       21.35      2.69 o 
   4   9   2      128.53      104.30     16.19 o 
   5   9   2       43.77       51.89     17.45 o 
  -4  10   2       62.59       56.86      6.10 o 
  -3  10   2      155.90      180.08     21.59 o 
  -2  10   2      124.24      121.69     15.01 o 
  -1  10   2      487.07      537.88     22.62 o 
   0  10   2      431.89      472.17     16.48 o 
   1  10   2      481.93      543.49     25.00 o 
   2  10   2      129.48      122.60     11.79 o 
   3  10   2      153.18      149.41     13.31 o 
   4  10   2       63.48       53.89      5.18 o 
  -3  11   2       13.91       19.55      4.00 o 
  -2  11   2       89.62      103.95      8.00 o 
  -1  11   2      179.58      178.17     15.29 o 
   0  11   2     1006.40     1126.97     91.42 o 
   1  11   2      180.54      178.89     10.73 o 
   2  11   2       89.76       92.24     10.35 o 
   3  11   2       13.77        6.14      1.56 o 
  -1  12   2      219.70      256.99     29.36 o 
   0  12   2      129.75      125.05     21.72 o 
   1  12   2      220.93      199.86     22.70 o 
   1   0   3      950.28      853.66     13.65 o 
   2   0   3      469.37      477.23      5.12 o 
   3   0   3      577.84      602.16      6.60 o 
   4   0   3      238.44      249.76      7.88 o 
   5   0   3       91.40       97.05      7.90 o 
   6   0   3      173.75      157.78     11.23 o 
   7   0   3        8.58        8.21      1.84 o 
  -7   1   3       38.85       30.06      4.70 o 
  -6   1   3       80.32       92.47      5.55 o 
  -5   1   3      551.76      545.05     11.59 o 
  -4   1   3       51.16       57.56      3.71 o 
  -3   1   3      584.89      602.61      6.32 o 
  -2   1   3     2988.65     3083.03     15.39 o 
  -1   1   3    13096.86    13613.15    125.14 o 
   0   1   3       44.41       37.14      1.69 o 
   1   1   3    13069.13    13416.18     42.86 o 
   2   1   3     3027.09     3087.31     41.25 o 
   3   1   3      585.20      631.05     15.92 o 
   4   1   3       53.03       52.35      4.01 o 
   5   1   3      564.93      580.35     15.45 o 
   6   1   3       79.61       80.19      6.42 o 
   7   1   3       39.83       35.17      5.14 o 
  -7   2   3       89.94       73.20     11.80 o 
  -6   2   3      371.69      352.84     16.33 o 
  -5   2   3      216.18      196.93      6.15 o 
  -4   2   3      157.49      156.81      5.52 o 
  -3   2   3     1010.37     1014.33     21.66 o 
  -2   2   3       12.19        9.95      1.54 o 
  -1   2   3     3324.66     3192.84     28.54 o 
   0   2   3    12325.10    12769.40    104.55 o 
   1   2   3     3359.10     3172.38     22.46 o 
   2   2   3       12.85       13.73      0.83 o 
   3   2   3     1024.56     1004.12     14.97 o 
   4   2   3      164.77      160.71      4.33 o 
   5   2   3      211.50      177.79     10.33 o 
   6   2   3      383.08      379.09     13.47 o 
   7   2   3       90.24       79.03     10.22 o 
  -7   3   3       36.39       37.35      6.06 o 
  -6   3   3      209.29      196.68      9.86 o 
  -5   3   3      491.01      485.65     11.70 o 
  -4   3   3     2260.50     2203.12     36.43 o 
  -3   3   3      490.32      478.43     17.53 o 
  -2   3   3     1244.86     1112.95     13.74 o 
  -1   3   3     1453.54     1445.34      7.26 o 
   0   3   3       24.61       29.04      1.43 o 
   1   3   3     1495.31     1520.41     11.31 o 
   2   3   3     1299.99     1159.34     17.33 o 
   3   3   3      494.43      490.55     11.30 o 
   4   3   3     2240.04     2186.70     35.79 o 
   5   3   3      507.44      490.04     11.08 o 
   6   3   3      209.93      205.18     12.23 o 
   7   3   3       35.71       40.09      4.83 o 
  -7   4   3      101.03       96.08     22.54 o 
  -6   4   3      182.83      166.69     10.21 o 
  -5   4   3       58.65       58.10     10.13 o 
  -4   4   3      208.22      192.00     16.79 o 
  -3   4   3     1726.11     1649.05     46.48 o 
  -2   4   3      751.99      790.77     14.90 o 
  -1   4   3     2178.92     2197.11     20.23 o 
   0   4   3      888.81      847.45     12.88 o 
   1   4   3     2202.20     2219.48     23.11 o 
   2   4   3      775.84      815.28     13.11 o 
   3   4   3     1732.72     1701.14     25.31 o 
   4   4   3      202.67      189.69      7.55 o 
   5   4   3       56.91       58.93      4.03 o 
   6   4   3      183.37      176.96     12.68 o 
   7   4   3       99.35      107.57     13.19 o 
  -6   5   3       98.95      100.21      8.25 o 
  -5   5   3      597.70      550.71     19.53 o 
  -4   5   3      856.65      808.94     24.33 o 
  -3   5   3       17.58       16.55      2.07 o 
  -2   5   3     1418.12     1405.31     21.47 o 
  -1   5   3      308.22      304.59      7.28 o 
   0   5   3      641.84      690.35      8.61 o 
   1   5   3      304.68      307.01      8.75 o 
   2   5   3     1472.60     1490.23     24.62 o 
   3   5   3       18.80       18.70      1.85 o 
   4   5   3      850.87      790.13     16.18 o 
   5   5   3      588.90      563.27     13.99 o 
   6   5   3       97.50      105.52     10.66 o 
  -6   6   3       76.60       68.90      4.39 o 
  -5   6   3       56.77       35.59     10.95 o 
  -4   6   3      149.75      155.53     10.35 o 
  -3   6   3      529.22      507.65     13.17 o 
  -2   6   3       25.30       28.81      2.38 o 
  -1   6   3       60.30       50.40      3.53 o 
   0   6   3      176.99      154.09      9.02 o 
   1   6   3       59.13       47.05      3.58 o 
   2   6   3       25.47       34.38      4.52 o 
   3   6   3      527.66      532.54     12.47 o 
   4   6   3      148.19      130.85      7.51 o 
   5   6   3       59.83       52.88      4.33 o 
   6   6   3       73.05       61.16     12.91 o 
  -6   7   3       37.87       22.88      7.49 o 
  -5   7   3       27.48       26.01      2.26 o 
  -4   7   3        3.13        6.47      1.33 o 
  -3   7   3      227.42      229.00      9.82 o 
  -2   7   3      176.94      182.31     12.30 o 
  -1   7   3       31.53       30.19      3.24 o 
   0   7   3        3.41        6.73      2.37 o 
   1   7   3       33.21       38.34      2.54 o 
   2   7   3      179.46      172.52      6.60 o 
   3   7   3      226.78      227.78      7.44 o 
   4   7   3        2.94        3.46      1.26 o 
   5   7   3       27.18       35.30      5.84 o 
  -5   8   3      133.75      123.60     10.90 o 
  -4   8   3        7.04        7.46      1.76 o 
  -3   8   3        5.68       10.49      1.96 o 
  -2   8   3      347.37      353.71     11.75 o 
  -1   8   3      145.43      135.70     13.02 o 
   0   8   3      448.91      487.67     14.89 o 
   1   8   3      143.28      140.06      7.45 o 
   2   8   3      349.29      356.83     14.11 o 
   3   8   3        5.95        6.00      2.09 o 
   4   8   3        7.67       11.66      7.19 o 
   5   8   3      134.35      114.91     10.29 o 
  -5   9   3       14.35       19.47      2.75 o 
  -4   9   3       25.15       31.32      5.44 o 
  -3   9   3       39.93       38.73      3.12 o 
  -2   9   3      172.71      166.79      7.23 o 
  -1   9   3      704.69      724.75     14.60 o 
   0   9   3      541.24      549.88     13.76 o 
   1   9   3      704.11      731.56     20.38 o 
   2   9   3      176.77      181.01     13.32 o 
   3   9   3       40.41       34.11      5.47 o 
   4   9   3       24.26       20.74      3.68 o 
   5   9   3       13.56       10.85      3.19 o 
  -4  10   3       52.08       51.93      6.86 o 
  -3  10   3       82.23       92.11      9.44 o 
  -2  10   3      234.10      254.10     16.65 o 
  -1  10   3      145.38      122.64      9.23 o 
   0  10   3      546.55      554.53     26.27 o 
   1  10   3      148.64      161.34     12.93 o 
   2  10   3      232.69      222.81      8.76 o 
   3  10   3       82.23       81.58      9.42 o 
   4  10   3       53.46       59.17      8.60 o 
  -3  11   3       56.70       65.41      6.32 o 
  -2  11   3      219.21      212.21     14.06 o 
  -1  11   3       35.84       42.41      6.09 o 
   0  11   3       65.45       60.38      6.21 o 
   1  11   3       36.56       36.43      4.59 o 
   2  11   3      221.81      235.72      9.40 o 
   3  11   3       57.54       53.03      6.83 o 
  -1  12   3      185.20      162.87     22.35 o 
   0  12   3       65.64       71.78     11.67 o 
   1  12   3      188.97      165.37     20.01 o 
   1   0   4    13225.85    13674.70    139.82 o 
   2   0   4     2381.42     2393.61     16.52 o 
   3   0   4       78.95       93.85      4.15 o 
   4   0   4      110.42      122.85      5.34 o 
   5   0   4      468.81      471.95     11.34 o 
   6   0   4       61.49       63.84      4.78 o 
   7   0   4      243.69      217.43     17.30 o 
  -7   1   4       27.32       23.36      4.93 o 
  -6   1   4      239.96      221.03     12.17 o 
  -5   1   4      144.91      152.02      6.20 o 
  -4   1   4     1148.66     1185.97     20.27 o 
  -3   1   4      292.52      271.65      5.81 o 
  -2   1   4      914.45      894.28     16.53 o 
  -1   1   4     5836.31     5951.17     44.63 o 
   0   1   4      431.78      469.20      6.07 o 
   1   1   4     5865.98     5973.16     47.46 o 
   2   1   4      913.46      881.70      9.24 o 
   3   1   4      291.41      259.36      8.18 o 
   4   1   4     1136.30     1133.83     27.27 o 
   5   1   4      140.79      141.48      9.35 o 
   6   1   4      233.01      243.70     14.78 o 
   7   1   4       27.19       15.76      2.65 o 
  -7   2   4       37.79       46.73      6.34 o 
  -6   2   4       73.08       67.69      6.51 o 
  -5   2   4      104.35      114.00      7.06 o 
  -4   2   4      955.50      932.86     14.71 o 
  -3   2   4      325.36      308.20      7.20 o 
  -2   2   4      135.31      130.47      4.98 o 
  -1   2   4     1907.87     1867.87      9.96 o 
   0   2   4     9622.05     9997.13     88.78 o 
   1   2   4     1889.82     1821.87     15.29 o 
   2   2   4      123.86      112.84      6.23 o 
   3   2   4      331.04      313.59      9.63 o 
   4   2   4      963.53      956.59     19.93 o 
   5   2   4       99.70      102.40      6.43 o 
   6   2   4       67.74       61.11      6.93 o 
   7   2   4       39.54       48.05      6.32 o 
  -7   3   4       42.10       55.64      4.19 o 
  -6   3   4       65.74       51.45      6.94 o 
  -5   3   4     1322.24     1459.35     53.63 o 
  -4   3   4      118.59      126.13      8.07 o 
  -3   3   4      313.99      274.87      7.55 o 
  -2   3   4      127.15      133.35      7.19 o 
  -1   3   4     2339.30     2206.32     24.03 o 
   0   3   4      606.84      622.66      6.55 o 
   1   3   4     2304.28     2184.21     18.16 o 
   2   3   4      123.37      129.19      4.47 o 
   3   3   4      325.09      288.29      7.03 o 
   4   3   4      119.12      121.00      6.68 o 
   5   3   4     1339.65     1430.79     29.06 o 
   6   3   4       64.98       53.88      6.77 o 
   7   3   4       43.16       42.06      8.75 o 
  -7   4   4       50.17       38.80      9.70 o 
  -6   4   4      364.22      368.52     15.79 o 
  -5   4   4       53.22       50.48      4.82 o 
  -4   4   4      727.90      691.85     17.35 o 
  -3   4   4       11.96       15.38      2.23 o 
  -2   4   4      268.47      311.68     10.80 o 
  -1   4   4      308.88      324.85     11.40 o 
   0   4   4     8528.54     8732.58     92.28 o 
   1   4   4      306.31      321.27      6.77 o 
   2   4   4      270.81      298.87      6.45 o 
   3   4   4       11.93       14.42      1.46 o 
   4   4   4      753.63      751.63     16.14 o 
   5   4   4       53.81       48.00      2.83 o 
   6   4   4      366.41      351.44     24.08 o 
   7   4   4       50.51       49.47      6.23 o 
  -6   5   4        5.29       11.10      2.84 o 
  -5   5   4      546.37      541.74     21.26 o 
  -4   5   4      532.17      485.94     15.01 o 
  -3   5   4      132.44      144.30     14.99 o 
  -2   5   4      479.25      443.72     10.32 o 
  -1   5   4     2037.23     1964.31     25.84 o 
   0   5   4      683.65      698.58      9.87 o 
   1   5   4     2057.32     1958.49     62.25 o 
   2   5   4      479.86      455.36      8.61 o 
   3   5   4      123.15      118.21      3.38 o 
   4   5   4      533.28      522.73     16.22 o 
   5   5   4      553.17      555.41     20.10 o 
   6   5   4        5.25        9.01      2.89 o 
  -6   6   4       12.97        8.98      1.74 o 
  -5   6   4      709.90      710.20     25.49 o 
  -4   6   4       90.76       85.17      5.17 o 
  -3   6   4      348.77      361.64     10.81 o 
  -2   6   4      709.41      642.32     11.63 o 
  -1   6   4      746.02      800.36     12.50 o 
   0   6   4     2671.76     2795.37     69.07 o 
   1   6   4      761.90      829.01     15.37 o 
   2   6   4      693.18      647.07     20.03 o 
   3   6   4      353.36      352.27      9.87 o 
   4   6   4       83.82       73.45      6.02 o 
   5   6   4      714.82      660.70     23.67 o 
   6   6   4       13.42       12.86      3.62 o 
  -6   7   4      122.86      118.51     20.87 o 
  -5   7   4       48.59       38.89      4.46 o 
  -4   7   4      410.59      421.65     13.52 o 
  -3   7   4      100.92      102.19      7.03 o 
  -2   7   4       90.31       90.16      6.10 o 
  -1   7   4      492.54      492.49     15.56 o 
   0   7   4      710.09      707.12     12.59 o 
   1   7   4      483.77      511.91      9.82 o 
   2   7   4       87.24       83.90      4.29 o 
   3   7   4       95.51       98.22      8.70 o 
   4   7   4      412.67      398.56     13.54 o 
   5   7   4       48.37       45.14      6.33 o 
   6   7   4      122.11       97.48     13.16 o 
  -5   8   4      149.41      138.68     21.37 o 
  -4   8   4       28.46       24.35      2.88 o 
  -3   8   4        6.39       11.10      1.93 o 
  -2   8   4       54.21       50.26      4.27 o 
  -1   8   4      412.07      406.42     17.57 o 
   0   8   4      188.87      191.30     15.72 o 
   1   8   4      407.87      403.68      9.88 o 
   2   8   4       53.05       43.80      3.07 o 
   3   8   4        6.60       12.73      2.50 o 
   4   8   4       28.66       30.82      4.62 o 
   5   8   4      147.58      170.96     18.41 o 
  -5   9   4       12.16        7.14      1.88 o 
  -4   9   4      205.83      208.14     18.50 o 
  -3   9   4      120.07      118.29      5.37 o 
  -2   9   4      171.82      183.64     10.03 o 
  -1   9   4      130.57      121.89      7.45 o 
   0   9   4       14.22       19.54      2.10 o 
   1   9   4      133.65      130.06      7.13 o 
   2   9   4      170.81      163.74     10.75 o 
   3   9   4      124.06      121.50      9.05 o 
   4   9   4      201.94      223.99     30.91 o 
   5   9   4       12.88       12.32      3.48 o 
  -4  10   4       35.30       34.94      4.14 o 
  -3  10   4      116.47      125.82     10.74 o 
  -2  10   4      135.09      125.89     10.19 o 
  -1  10   4      193.92      185.30     11.28 o 
   0  10   4      296.83      332.76     14.18 o 
   1  10   4      191.70      203.11     11.90 o 
   2  10   4      137.80      120.13      7.35 o 
   3  10   4      112.82       95.92      8.27 o 
   4  10   4       37.70       31.86      5.43 o 
  -3  11   4       26.37       16.12      4.84 o 
  -2  11   4       62.26       61.96      8.41 o 
  -1  11   4      213.28      221.53     10.28 o 
   0  11   4        9.77       14.71     10.13 o 
   1  11   4      208.23      211.38     15.53 o 
   2  11   4       63.29       76.05      8.56 o 
   3  11   4       27.03       13.43      5.97 o 
  -1  12   4        4.53        6.01      5.06 o 
   0  12   4      141.75      186.59     28.68 o 
   1  12   4        4.59        9.26      2.53 o 
   1   0   5     1672.66     1569.88     13.33 o 
   2   0   5     1536.35     1430.01      9.67 o 
   3   0   5        0.44        2.36      2.04 o 
   4   0   5     2921.36     2940.71     47.72 o 
   5   0   5       32.88       40.83      3.69 o 
   6   0   5      195.41      192.27     15.70 o 
   7   0   5       30.86       30.30      3.92 o 
  -7   1   5       30.43       34.65      5.38 o 
  -6   1   5      194.49      186.40     10.70 o 
  -5   1   5       70.25       94.66      4.70 o 
  -4   1   5      165.47      168.74      4.92 o 
  -3   1   5     2057.02     2098.77     28.37 o 
  -2   1   5     3005.36     3131.29     16.28 o 
   0   1   5     8007.42     8153.20     46.61 o 
   2   1   5     2971.98     3074.39     16.93 o 
   3   1   5     2107.06     2117.44     34.88 o 
   4   1   5      162.67      163.54      7.89 o 
   5   1   5       74.37       99.19      7.32 o 
   6   1   5      201.98      194.19     20.89 o 
   7   1   5       29.87       36.31      3.81 o 
  -7   2   5       14.25       13.32      4.10 o 
  -6   2   5       33.94       26.23      2.59 o 
  -5   2   5      111.20      101.81      5.56 o 
  -4   2   5      743.61      694.67     24.51 o 
  -3   2   5      457.46      464.07     10.56 o 
  -2   2   5      481.88      427.38      9.09 o 
   0   2   5    13980.00    14347.12    100.70 o 
   2   2   5      462.78      399.88      4.03 o 
   3   2   5      457.48      476.44     16.02 o 
   4   2   5      763.60      766.37     16.47 o 
   5   2   5      117.61      100.41      8.03 o 
   6   2   5       30.41       27.43      4.06 o 
   7   2   5       15.07       16.50      2.44 o 
  -7   3   5       13.84       12.26      2.22 o 
  -6   3   5       18.85       15.47      2.74 o 
  -5   3   5       72.41       64.11      6.91 o 
  -4   3   5      849.32      836.87     19.33 o 
  -3   3   5       55.10       49.98      3.70 o 
  -2   3   5      228.11      235.53     10.59 o 
  -1   3   5     2946.62     2903.18     29.54 o 
   0   3   5     1565.46     1479.06     14.52 o 
   1   3   5     2947.56     2961.61     23.85 o 
   2   3   5      234.97      230.83      5.73 o 
   3   3   5       57.76       55.97      3.44 o 
   4   3   5      850.53      836.80     12.97 o 
   5   3   5       68.45       73.45      6.98 o 
   6   3   5       18.56       15.46      3.84 o 
   7   3   5       14.58       10.26      3.90 o 
  -7   4   5       12.04       14.25      2.94 o 
  -6   4   5        2.62        3.47      1.81 o 
  -5   4   5       50.33       57.00      6.05 o 
  -4   4   5      349.25      329.91      8.38 o 
  -3   4   5      558.29      541.75     15.15 o 
  -2   4   5      491.10      536.19     12.09 o 
  -1   4   5      695.92      721.30      9.00 o 
   0   4   5     1529.47     1639.92     15.54 o 
   1   4   5      712.56      742.36      8.91 o 
   2   4   5      496.78      528.63      8.15 o 
   3   4   5      555.07      553.01      9.56 o 
   4   4   5      348.98      346.53     12.34 o 
   5   4   5       48.68       48.46      4.47 o 
   6   4   5        2.33        3.42      2.15 o 
   7   4   5       11.46       11.01      5.38 o 
  -6   5   5      131.71      137.79     20.05 o 
  -5   5   5      396.54      373.66     12.48 o 
  -4   5   5      349.27      332.63     14.01 o 
  -3   5   5      308.98      277.55     10.85 o 
  -2   5   5      119.72      113.27      5.98 o 
  -1   5   5      139.22      143.61      6.32 o 
   0   5   5      456.98      484.16     10.42 o 
   1   5   5      148.19      153.97      8.43 o 
   2   5   5      119.65      127.34      8.57 o 
   3   5   5      310.51      307.67      6.46 o 
   4   5   5      339.48      343.53     12.86 o 
   5   5   5      394.21      361.63     17.89 o 
   6   5   5      135.53      119.36     12.77 o 
  -6   6   5       78.68       76.32      6.01 o 
  -5   6   5      157.19      157.13      8.03 o 
  -4   6   5      979.62      916.67     22.57 o 
  -3   6   5       19.73       26.67      2.35 o 
  -2   6   5      894.24      858.53     16.44 o 
  -1   6   5      434.96      396.49      7.41 o 
   0   6   5     1777.09     1691.40     28.55 o 
   1   6   5      431.24      386.45     11.75 o 
   2   6   5      894.80      865.57     19.24 o 
   3   6   5       18.89       17.76      1.83 o 
   4   6   5      976.77      929.13     26.19 o 
   5   6   5      166.00      161.15     13.59 o 
   6   6   5       77.50       87.20      7.91 o 
  -6   7   5       25.18       20.77      3.63 o 
  -5   7   5      166.21      141.46     10.63 o 
  -4   7   5      296.65      336.49     13.05 o 
  -3   7   5     1210.11     1250.94     27.16 o 
  -2   7   5     1301.81     1296.19     27.00 o 
  -1   7   5      754.62      739.77     13.16 o 
   0   7   5      661.21      649.18     19.18 o 
   1   7   5      743.83      740.30     15.10 o 
   2   7   5     1315.97     1272.63     25.80 o 
   3   7   5     1213.53     1263.55     30.76 o 
   4   7   5      305.33      325.57     23.82 o 
   5   7   5      168.45      155.03      9.94 o 
   6   7   5       25.94       27.90      4.32 o 
  -5   8   5       45.46       20.74     11.13 o 
  -4   8   5      570.76      586.68     20.79 o 
  -3   8   5       15.66       12.27      1.97 o 
  -2   8   5      413.77      439.94     11.13 o 
  -1   8   5      625.60      643.63     19.96 o 
   0   8   5       15.57       16.23      2.45 o 
   1   8   5      623.72      676.90     15.66 o 
   2   8   5      400.67      418.13     21.46 o 
   3   8   5       13.89       15.04      2.17 o 
   4   8   5      570.83      626.22     18.83 o 
   5   8   5       46.26       43.51     13.19 o 
  -5   9   5       56.71       65.70     10.56 o 
  -4   9   5        0.62        6.36      2.58 o 
  -3   9   5      264.73      279.51     10.75 o 
  -2   9   5       13.87       17.76      3.58 o 
  -1   9   5      242.68      247.22     11.19 o 
   0   9   5      238.67      241.89     12.53 o 
   1   9   5      242.98      228.81     12.35 o 
   2   9   5       12.65       15.17      2.18 o 
   3   9   5      268.06      304.61     17.28 o 
   4   9   5        0.55        9.07      2.70 o 
   5   9   5       54.98       54.80      8.93 o 
  -4  10   5       56.07       58.96      5.90 o 
  -3  10   5       46.44       41.35      4.96 o 
  -2  10   5       22.82       22.03      3.05 o 
  -1  10   5      203.12      203.37      8.91 o 
   0  10   5        0.35        5.10      1.97 o 
   1  10   5      203.15      223.84     12.00 o 
   2  10   5       21.95       22.29      2.88 o 
   3  10   5       46.71       34.88      5.00 o 
   4  10   5       56.32       47.31      7.74 o 
  -3  11   5        3.80       17.24      8.04 o 
  -2  11   5       14.40       20.66      2.78 o 
  -1  11   5       18.62       22.05      3.63 o 
   1  11   5       18.63       13.57      6.43 o 
   2  11   5       13.59       10.83      4.10 o 
   3  11   5        3.72        8.63      2.18 o 
  -1  12   5       45.95       47.11      9.41 o 
   0  12   5      106.48       82.27     10.80 o 
   1  12   5       46.26       35.00      5.27 o 
   1   0   6      518.76      564.67      6.76 o 
   2   0   6      784.57      755.37      8.36 o 
   3   0   6     2092.98     2231.63     54.14 o 
   4   0   6      127.64      121.72      7.04 o 
   5   0   6     1213.63     1219.42     28.06 o 
   6   0   6      309.15      319.02     19.69 o 
   7   0   6      194.59      204.96     13.29 o 
  -7   1   6       18.94       19.36      4.23 o 
  -6   1   6      371.16      400.52     14.60 o 
  -5   1   6      810.74      814.67     25.64 o 
  -4   1   6      264.29      257.04      8.59 o 
  -3   1   6      943.09     1008.84     13.87 o 
  -2   1   6      277.08      230.24      9.32 o 
   0   1   6     2826.79     2725.93     20.02 o 
   2   1   6      282.51      242.49      2.90 o 
   3   1   6      914.19     1045.52     19.97 o 
   4   1   6      271.31      277.46      7.38 o 
   5   1   6      806.03      817.69     18.37 o 
   6   1   6      362.12      409.79     21.63 o 
   7   1   6       18.09       17.06      1.91 o 
  -7   2   6       20.76       16.67      7.54 o 
  -6   2   6       64.41       55.49      6.94 o 
  -5   2   6      462.21      457.70     15.89 o 
  -4   2   6     1581.70     1585.97     23.43 o 
  -3   2   6      138.50      118.97      6.46 o 
  -2   2   6      843.23      813.98      8.42 o 
  -1   2   6     4679.60     4820.69     53.01 o 
   0   2   6     2564.28     2593.01     16.30 o 
   1   2   6     4628.23     4814.26     35.23 o 
   2   2   6      850.57      819.81      9.06 o 
   3   2   6      130.88      124.14      4.19 o 
   4   2   6     1577.68     1601.06     26.01 o 
   5   2   6      453.20      452.99     13.40 o 
   6   2   6       68.39       58.22      5.52 o 
   7   2   6       21.72       12.95      3.19 o 
  -7   3   6        2.12        5.90      1.58 o 
  -6   3   6       48.24       48.67      4.11 o 
  -5   3   6      166.69      175.89      6.46 o 
  -4   3   6       48.88       52.56      6.29 o 
  -3   3   6      741.32      796.13     13.79 o 
  -2   3   6       67.66       87.83      5.73 o 
  -1   3   6     3154.68     3380.11     59.26 o 
   0   3   6      161.40      163.90      4.11 o 
   1   3   6     3193.75     3375.51     30.94 o 
   2   3   6       68.56       86.41      2.12 o 
   3   3   6      739.46      804.37     12.45 o 
   4   3   6       50.91       53.14      3.67 o 
   5   3   6      163.46      155.67      7.56 o 
   6   3   6       49.60       44.28      7.13 o 
   7   3   6        2.38        1.47      1.77 o 
  -7   4   6       45.68       31.83      4.20 o 
  -6   4   6        8.57        8.42      6.07 o 
  -5   4   6      346.84      369.98     28.47 o 
  -4   4   6      284.26      267.58     24.36 o 
  -3   4   6      779.17      841.66     23.23 o 
  -2   4   6      347.69      393.68     12.46 o 
  -1   4   6     1776.51     1966.74     19.99 o 
   0   4   6      307.78      348.23      4.46 o 
   1   4   6     1771.29     1955.37     17.99 o 
   2   4   6      342.81      368.76      8.04 o 
   3   4   6      771.81      795.26     13.07 o 
   4   4   6      279.55      288.85     12.89 o 
   5   4   6      349.89      321.64      9.06 o 
   6   4   6        8.59        9.85      3.00 o 
   7   4   6       45.84       52.76      8.60 o 
  -6   5   6       36.17       31.47      4.02 o 
  -5   5   6      348.29      348.22     16.58 o 
  -4   5   6      544.70      555.39     20.32 o 
  -3   5   6      290.59      280.14      8.15 o 
  -2   5   6       56.70       52.99      4.36 o 
  -1   5   6      676.84      671.01     13.72 o 
   0   5   6     1238.32     1223.02     16.48 o 
   1   5   6      658.02      636.13      9.96 o 
   2   5   6       52.69       43.40      2.28 o 
   3   5   6      279.39      260.94      9.61 o 
   4   5   6      537.68      547.93     12.21 o 
   5   5   6      343.32      321.86     19.00 o 
   6   5   6       37.16       34.94      4.09 o 
  -6   6   6      124.53      114.56      4.52 o 
  -5   6   6      218.55      201.27     16.75 o 
  -4   6   6      970.00      948.52     23.90 o 
  -3   6   6      347.79      347.77     11.38 o 
  -2   6   6      234.18      228.14     10.02 o 
  -1   6   6      229.60      236.85      5.49 o 
   0   6   6        0.59        3.21      1.29 o 
   1   6   6      230.35      244.24      7.09 o 
   2   6   6      219.04      216.48      9.36 o 
   3   6   6      335.55      331.45      7.87 o 
   4   6   6      954.43      953.22     18.34 o 
   5   6   6      213.57      200.13     15.32 o 
   6   6   6      121.43      109.52      9.29 o 
  -6   7   6      128.56      107.85      8.43 o 
  -5   7   6      506.29      534.45     19.24 o 
  -4   7   6      451.68      478.68     15.56 o 
  -3   7   6       99.53      109.90      5.93 o 
  -2   7   6      105.96       85.57      7.98 o 
  -1   7   6      401.43      372.57     12.94 o 
   0   7   6     2572.77     2664.20     39.93 o 
   1   7   6      379.42      358.65      8.67 o 
   2   7   6      109.77      108.48      6.61 o 
   3   7   6       95.36       99.37      7.27 o 
   4   7   6      437.97      449.21     18.53 o 
   5   7   6      501.27      506.32     18.65 o 
   6   7   6      126.29      101.98     15.12 o 
  -5   8   6      281.57      316.21     21.67 o 
  -4   8   6      259.35      241.54      9.25 o 
  -3   8   6      190.51      198.53      8.56 o 
  -2   8   6      110.72      101.60      8.37 o 
  -1   8   6     1509.19     1499.03     32.97 o 
   0   8   6      445.30      433.87     11.83 o 
   1   8   6     1503.41     1539.28     33.50 o 
   2   8   6      113.77      109.64      8.44 o 
   3   8   6      188.28      164.86     13.96 o 
   4   8   6      257.54      247.82     29.10 o 
   5   8   6      276.45      277.40     24.43 o 
  -5   9   6       98.14       93.51      8.65 o 
  -4   9   6       19.14       14.18      2.67 o 
  -3   9   6      115.57      114.76      8.00 o 
  -2   9   6      104.98       90.39      6.56 o 
  -1   9   6      172.96      185.49      6.47 o 
   0   9   6     1161.43     1291.44     26.38 o 
   1   9   6      181.79      200.27     11.66 o 
   2   9   6      107.62      107.35      5.20 o 
   3   9   6      118.92      107.69     16.52 o 
   4   9   6       19.40       27.42      4.61 o 
   5   9   6      102.68      106.02     14.85 o 
  -4  10   6      157.08      150.38     11.47 o 
  -3  10   6       45.38       43.14      5.35 o 
  -2  10   6       42.16       51.88      5.83 o 
  -1  10   6       55.23       53.49      5.35 o 
   0  10   6       21.53       28.52     12.53 o 
   1  10   6       54.65       49.15      9.34 o 
   2  10   6       43.37       49.60      4.94 o 
   3  10   6       44.33       36.27      5.86 o 
   4  10   6      159.62      164.28     22.44 o 
  -3  11   6       51.80       41.87      5.29 o 
  -2  11   6        3.20        7.81      2.41 o 
  -1  11   6        2.34        6.64      2.04 o 
   0  11   6        0.10        7.77      3.00 o 
   1  11   6        2.52       13.20      6.68 o 
   2  11   6        3.25        9.02      2.52 o 
   3  11   6       52.60       45.99      5.31 o 
  -1  12   6        3.37        5.87      2.31 o 
   0  12   6       11.36       13.12      2.24 o 
   1  12   6        2.83        5.49      2.06 o 
   1   0   7     4893.81     5058.43     39.64 o 
   2   0   7      107.94      139.78      5.53 o 
   3   0   7      813.95      739.51     13.01 o 
   4   0   7      233.34      239.37      6.59 o 
   5   0   7      282.89      273.56     11.19 o 
   6   0   7      340.04      327.61     14.49 o 
   7   0   7      135.64      134.81     14.21 o 
  -7   1   7        2.62        3.84      1.91 o 
  -6   1   7      589.00      611.18     18.39 o 
  -5   1   7       71.13       69.18      4.50 o 
  -4   1   7     1353.68     1366.27     19.99 o 
  -3   1   7        2.24        2.59      1.73 o 
  -2   1   7      186.30      158.91     10.31 o 
  -1   1   7     1348.13     1334.30     13.44 o 
   0   1   7    12096.03    12442.51     68.59 o 
   1   1   7     1351.68     1317.12     12.66 o 
   2   1   7      209.75      186.92      3.22 o 
   3   1   7        2.15        4.40      1.32 o 
   4   1   7     1345.54     1351.88     21.97 o 
   5   1   7       68.13       60.72      4.84 o 
   6   1   7      597.24      611.56     18.19 o 
   7   1   7        2.73        4.61      1.65 o 
  -7   2   7      198.30      190.73     25.04 o 
  -6   2   7       94.74       86.09      9.12 o 
  -5   2   7      965.78      969.24     21.22 o 
  -4   2   7       14.70       16.77      3.26 o 
  -3   2   7      537.94      501.61      9.64 o 
  -2   2   7        4.97        4.57      1.14 o 
  -1   2   7      634.63      571.37      9.06 o 
   0   2   7      289.64      285.09      4.38 o 
   1   2   7      599.93      535.30      3.00 o 
   2   2   7        3.70        3.56      1.19 o 
   3   2   7      558.33      524.06      9.92 o 
   4   2   7       13.91       18.76      2.13 o 
   5   2   7      976.16      977.21     20.83 o 
   6   2   7       95.06       96.77      6.14 o 
   7   2   7      196.23      193.76     13.79 o 
  -7   3   7      117.11       91.97     13.76 o 
  -6   3   7      219.01      224.17     18.59 o 
  -5   3   7      115.51      134.47      9.19 o 
  -4   3   7      877.11      857.72     21.09 o 
  -3   3   7      370.57      340.48     11.04 o 
  -2   3   7      315.03      338.12      9.05 o 
  -1   3   7     1770.24     1800.65     47.72 o 
   0   3   7       30.03       31.59      1.60 o 
   1   3   7     1775.15     1776.33     18.85 o 
   2   3   7      333.56      345.26      7.16 o 
   3   3   7      350.05      338.80      5.60 o 
   4   3   7      884.10      900.64     13.76 o 
   5   3   7      113.07      124.81      6.32 o 
   6   3   7      221.71      212.87      9.18 o 
   7   3   7      115.94      113.01     10.20 o 
  -6   4   7       12.57       16.95      2.77 o 
  -5   4   7        9.07        9.14      2.65 o 
  -4   4   7     1622.82     1635.75     38.32 o 
  -3   4   7      547.77      551.31      9.88 o 
  -2   4   7      532.94      462.43     11.73 o 
  -1   4   7     1080.02     1124.88     32.70 o 
   0   4   7       58.22       60.37      3.47 o 
   1   4   7     1096.11     1150.46     17.74 o 
   2   4   7      543.29      452.87      9.27 o 
   3   4   7      559.59      541.18     10.24 o 
   4   4   7     1613.83     1639.28     31.57 o 
   5   4   7        9.39        9.23      1.66 o 
   6   4   7       12.92       15.11      6.09 o 
  -6   5   7       70.17       66.43      7.70 o 
  -5   5   7      407.69      435.20     14.18 o 
  -4   5   7      225.60      223.61     10.18 o 
  -3   5   7      295.73      296.51     17.09 o 
  -2   5   7      332.35      333.82      7.95 o 
  -1   5   7      973.64      923.40     25.37 o 
   0   5   7     1243.55     1216.83     16.38 o 
   1   5   7      965.51      914.35     18.60 o 
   2   5   7      330.58      312.59      5.04 o 
   3   5   7      288.74      283.20     11.00 o 
   4   5   7      223.60      197.74     16.21 o 
   5   5   7      411.52      418.89     13.42 o 
   6   5   7       69.42       64.46     12.34 o 
  -6   6   7       32.12       29.97      3.96 o 
  -5   6   7      148.64      160.96     13.49 o 
  -4   6   7      246.60      244.40     10.34 o 
  -3   6   7      565.48      575.65     13.37 o 
  -2   6   7       27.94       28.89      3.01 o 
  -1   6   7     2068.58     2113.40     30.92 o 
   0   6   7        0.29        2.52      0.81 o 
   1   6   7     2054.14     2041.94     33.58 o 
   2   6   7       27.05       23.77      2.65 o 
   3   6   7      577.58      587.09     13.91 o 
   4   6   7      246.70      208.21     16.01 o 
   5   6   7      146.77      139.23      9.59 o 
   6   6   7       32.73       26.87      5.76 o 
  -6   7   7       37.30       29.43      3.59 o 
  -5   7   7        2.23        6.83      2.55 o 
  -4   7   7       48.21       44.39      6.22 o 
  -3   7   7       67.18       69.67      6.34 o 
  -2   7   7      447.80      461.88     14.47 o 
  -1   7   7      391.96      377.15      7.82 o 
   0   7   7      246.28      265.59      9.70 o 
   1   7   7      389.21      363.76      8.49 o 
   2   7   7      447.36      455.49     11.72 o 
   3   7   7       65.94       60.86      6.00 o 
   4   7   7       50.32       46.94      7.64 o 
   5   7   7        2.41        8.48      3.76 o 
   6   7   7       35.77       36.55      4.42 o 
  -5   8   7       25.71       19.70      2.57 o 
  -4   8   7      157.16      138.15      9.55 o 
  -3   8   7       61.73       61.72      4.86 o 
  -2   8   7       32.13       33.68      2.42 o 
  -1   8   7      689.77      713.86     16.51 o 
   0   8   7       86.32       84.79      5.29 o 
   1   8   7      692.21      681.72     16.46 o 
   2   8   7       28.75       38.42      3.36 o 
   3   8   7       60.04       68.19      7.04 o 
   4   8   7      158.08      143.96     16.88 o 
   5   8   7       26.16       27.53      4.22 o 
  -4   9   7       83.04       68.66      4.31 o 
  -3   9   7       40.93       36.84      4.14 o 
  -2   9   7      194.13      207.65     10.45 o 
  -1   9   7      345.86      340.02     10.40 o 
   0   9   7     1347.35     1413.45     38.99 o 
   1   9   7      343.67      345.03     12.74 o 
   2   9   7      195.57      191.17     11.86 o 
   3   9   7       41.17       37.52      2.95 o 
   4   9   7       77.49       71.82      8.93 o 
  -4  10   7       18.10       21.95      5.28 o 
  -3  10   7       18.38       23.59      3.19 o 
  -2  10   7        2.35        7.44      1.86 o 
  -1  10   7      186.83      162.77     13.38 o 
   0  10   7       75.93       74.11      8.17 o 
   1  10   7      194.69      204.43      9.20 o 
   2  10   7        2.17        2.83      1.47 o 
   3  10   7       17.68       18.33      2.70 o 
   4  10   7       18.90       16.14      5.35 o 
  -3  11   7       62.47       74.09      5.13 o 
  -2  11   7        6.64       11.96      2.14 o 
  -1  11   7       63.13       56.69     10.87 o 
   0  11   7        1.02        4.33      2.11 o 
   1  11   7       63.69       63.33      6.77 o 
   2  11   7        7.21       13.30      2.28 o 
   3  11   7       63.32       46.71      9.06 o 
   0  12   7       76.01       59.18      7.72 o 
   0   0   8      344.19      329.26      2.91 o 
   1   0   8     1193.05     1171.94     11.03 o 
   2   0   8      513.95      561.17     12.77 o 
   3   0   8      983.60     1016.75     17.55 o 
   4   0   8       65.71       57.55      5.47 o 
   5   0   8        0.61        3.15      1.37 o 
   6   0   8       27.42       29.42      3.05 o 
   7   0   8        3.93        5.57      1.96 o 
  -7   1   8       56.55       49.73      5.96 o 
  -6   1   8        5.08       10.96      2.48 o 
  -5   1   8        9.83       11.40      2.86 o 
  -4   1   8      243.12      235.58     10.07 o 
  -3   1   8      383.32      390.84     10.02 o 
  -2   1   8      293.29      284.33     11.27 o 
  -1   1   8     4971.36     5131.88     42.79 o 
   0   1   8     8209.97     8627.73     34.89 o 
   1   1   8     5011.98     5196.60     24.52 o 
   2   1   8      291.81      282.83      7.32 o 
   3   1   8      392.19      402.99      8.46 o 
   4   1   8      239.69      245.91      8.16 o 
   5   1   8        9.26        6.47      1.19 o 
   6   1   8        4.89        6.22      2.21 o 
   7   1   8       57.88       58.12      6.10 o 
  -7   2   8       21.87       27.16      6.61 o 
  -6   2   8        5.01        9.05      2.34 o 
  -5   2   8      528.40      490.87     12.18 o 
  -4   2   8      893.95      855.05     16.32 o 
  -3   2   8       57.78       64.97      3.80 o 
  -2   2   8     1879.92     1898.53     24.77 o 
  -1   2   8     4005.26     3986.31     43.53 o 
   0   2   8     9947.48    10691.00     71.20 o 
   1   2   8     3995.53     4014.71     21.29 o 
   2   2   8     1885.59     1898.54     17.24 o 
   3   2   8       56.35       61.99      4.35 o 
   4   2   8      883.71      893.98     15.40 o 
   5   2   8      530.29      480.38     16.41 o 
   6   2   8        4.47        9.54      1.97 o 
   7   2   8       20.56       18.78      2.63 o 
  -7   3   8        4.67       12.79      4.52 o 
  -6   3   8      216.68      214.44     15.84 o 
  -5   3   8      157.26      161.81      9.96 o 
  -4   3   8     1079.83     1026.75     30.75 o 
  -3   3   8      619.16      605.48     10.82 o 
  -2   3   8      199.10      166.81      6.53 o 
  -1   3   8     1655.64     1579.19     23.89 o 
   0   3   8     8962.38     8657.11     93.06 o 
   1   3   8     1656.27     1669.95     14.47 o 
   2   3   8      203.90      163.23      4.34 o 
   3   3   8      607.99      608.30      8.82 o 
   4   3   8     1069.05     1031.70     33.29 o 
   5   3   8      158.67      146.41      8.46 o 
   6   3   8      223.30      238.87     23.86 o 
   7   3   8        5.24        9.02      2.07 o 
  -6   4   8        5.10        9.68      2.32 o 
  -5   4   8     1990.99     2133.92     86.74 o 
  -4   4   8       89.30       91.99      5.53 o 
  -3   4   8       83.78       87.81      7.87 o 
  -2   4   8      648.90      689.17     11.07 o 
  -1   4   8     1143.71     1117.50     31.81 o 
   0   4   8      587.72      615.94     11.28 o 
   1   4   8     1178.14     1155.78     23.63 o 
   2   4   8      649.66      681.82     12.07 o 
   3   4   8       84.62       87.92      2.58 o 
   4   4   8       90.81       82.07      5.11 o 
   5   4   8     2011.48     2093.28     48.40 o 
   6   4   8        5.09        5.75      1.60 o 
  -6   5   8      145.10      145.49     16.66 o 
  -5   5   8       59.30       53.15      6.23 o 
  -4   5   8     1822.38     1922.25     40.63 o 
  -3   5   8      532.53      509.01     12.00 o 
  -2   5   8        4.47        5.13      1.48 o 
  -1   5   8      107.62      122.63      6.90 o 
   0   5   8     1446.53     1371.23     30.07 o 
   1   5   8      103.06      116.40      6.18 o 
   2   5   8        5.96        5.23      0.73 o 
   3   5   8      541.26      493.30     22.70 o 
   4   5   8     1839.66     1939.52     37.15 o 
   5   5   8       59.15       59.09      9.90 o 
   6   5   8      147.37      131.06     16.20 o 
  -6   6   8       15.65       16.13      3.07 o 
  -5   6   8      358.61      375.64     22.87 o 
  -4   6   8      466.17      443.25     18.58 o 
  -3   6   8      260.21      302.34     16.09 o 
  -2   6   8       10.51       16.71      3.82 o 
  -1   6   8      125.58      114.71      4.35 o 
   0   6   8     1143.35     1142.38     17.44 o 
   1   6   8      125.43      121.36      4.78 o 
   2   6   8       11.71       11.74      1.30 o 
   3   6   8      264.19      275.90     10.47 o 
   4   6   8      474.10      482.70     19.64 o 
   5   6   8      363.73      373.86     42.55 o 
   6   6   8       15.48       13.12      2.34 o 
  -5   7   8       38.74       37.22      3.73 o 
  -4   7   8      421.21      436.85     14.86 o 
  -3   7   8       75.38       82.35      5.74 o 
  -2   7   8       60.65       44.55      3.02 o 
  -1   7   8      239.30      247.99     11.67 o 
   0   7   8      659.92      707.19     18.52 o 
   1   7   8      243.81      246.02      6.92 o 
   2   7   8       60.15       49.36      5.00 o 
   3   7   8       76.03       74.89      5.33 o 
   4   7   8      421.00      382.84     23.92 o 
   5   7   8       39.44       36.86      5.35 o 
  -5   8   8       47.98       39.35      6.24 o 
  -4   8   8      108.60      117.67      6.33 o 
  -3   8   8      321.15      311.79     11.67 o 
  -2   8   8      201.07      194.04     11.90 o 
  -1   8   8      546.08      566.81     14.66 o 
   0   8   8       74.76       87.56      6.64 o 
   1   8   8      546.54      542.43     23.80 o 
   2   8   8      200.88      179.57     12.74 o 
   3   8   8      320.43      354.66     40.15 o 
   4   8   8      111.38      114.96     13.19 o 
   5   8   8       48.22       34.56      5.59 o 
  -4   9   8       54.96       45.44      3.40 o 
  -3   9   8      258.15      250.87      9.68 o 
  -2   9   8       14.32       15.06      2.57 o 
  -1   9   8      135.72      145.80     10.79 o 
   0   9   8      163.04      157.66     12.96 o 
   1   9   8      138.29      146.77     12.46 o 
   2   9   8       14.42        8.11      2.00 o 
   3   9   8      261.03      278.76     13.00 o 
   4   9   8       55.23       54.17      5.64 o 
  -4  10   8       46.66       48.37      6.06 o 
  -3  10   8       20.79       14.11      4.60 o 
  -2  10   8      263.55      287.42     12.10 o 
  -1  10   8       42.67       52.41      8.01 o 
   0  10   8       39.76       47.60      4.74 o 
   1  10   8       40.41       46.12      5.08 o 
   2  10   8      266.57      291.56      9.48 o 
   3  10   8       21.00       19.45      3.75 o 
   4  10   8       45.54       27.85      7.18 o 
  -2  11   8      112.80      111.03     12.32 o 
  -1  11   8        7.53       14.93      2.85 o 
   0  11   8      339.91      367.97     18.57 o 
   1  11   8        8.56       13.80      2.88 o 
   2  11   8      110.60       98.44     10.44 o 
   0  12   8        6.28        4.15      1.35 o 
   1   0   9     3646.29     3589.26     14.46 o 
   2   0   9       23.79       31.46      1.77 o 
   3   0   9      369.44      405.59      9.15 o 
   4   0   9        0.22        2.65      1.21 o 
   5   0   9       91.44       77.22      6.70 o 
   7   0   9      180.05      194.17      8.04 o 
  -7   1   9       27.13       27.37      7.32 o 
  -6   1   9       46.27       38.32      3.97 o 
  -5   1   9        6.22        7.96      1.93 o 
  -4   1   9      346.52      376.84     10.30 o 
  -3   1   9       19.59       26.43      3.25 o 
  -2   1   9     2617.94     2808.59     40.02 o 
  -1   1   9     1761.97     1821.16     16.26 o 
   0   1   9      167.19      134.44      3.07 o 
   1   1   9     1761.49     1801.77     15.37 o 
   2   1   9     2621.33     2766.61     32.42 o 
   3   1   9       19.19       27.76      2.92 o 
   4   1   9      356.00      378.57     15.88 o 
   5   1   9        5.67       13.07      1.93 o 
   6   1   9       50.42       42.58      7.16 o 
   7   1   9       26.35       20.69      3.24 o 
  -7   2   9      114.31      116.02      9.94 o 
  -6   2   9       28.74       22.17      2.52 o 
  -5   2   9      539.79      574.90     22.19 o 
  -4   2   9      417.33      373.08     10.91 o 
  -3   2   9      476.50      486.02      8.04 o 
  -2   2   9      500.46      497.01      7.54 o 
  -1   2   9     1108.57     1092.67     11.57 o 
   0   2   9      364.55      356.64      4.62 o 
   1   2   9     1071.38     1051.77      7.95 o 
   2   2   9      486.61      456.12      9.40 o 
   3   2   9      487.41      508.71      9.17 o 
   4   2   9      417.71      406.25     15.50 o 
   5   2   9      544.49      552.11     17.73 o 
   6   2   9       26.69       23.62      3.49 o 
   7   2   9      117.15      111.06     10.75 o 
  -7   3   9       25.40       19.62      2.91 o 
  -6   3   9      176.15      149.84     16.28 o 
  -5   3   9       48.07       74.74      5.91 o 
  -4   3   9      596.19      619.85     17.53 o 
  -3   3   9     1668.52     1640.98     27.25 o 
  -2   3   9     1225.86     1247.15     21.86 o 
  -1   3   9     3815.96     3949.74     45.46 o 
   0   3   9      475.19      545.42      8.15 o 
   1   3   9     3816.24     4156.62     36.65 o 
   2   3   9     1199.49     1218.60     13.27 o 
   3   3   9     1668.67     1674.53     24.64 o 
   4   3   9      590.77      604.86     11.81 o 
   5   3   9       48.58       42.30      4.58 o 
   6   3   9      175.67      164.92      8.81 o 
   7   3   9       27.70       19.60      4.40 o 
  -6   4   9       22.78       28.70      2.89 o 
  -5   4   9        2.32        2.71      2.33 o 
  -4   4   9     1634.66     1637.60     38.62 o 
  -3   4   9        9.79       10.05      1.83 o 
  -2   4   9     2336.71     2465.07     35.34 o 
  -1   4   9     2239.36     2238.76     45.34 o 
   0   4   9      175.75      181.89      4.42 o 
   1   4   9     2241.48     2342.91     33.62 o 
   2   4   9     2354.79     2366.95     51.34 o 
   3   4   9        7.73        7.05      1.24 o 
   4   4   9     1628.35     1627.18     32.81 o 
   5   4   9        2.30        6.29      4.93 o 
   6   4   9       22.19       22.36      5.18 o 
  -6   5   9       72.38       61.71     14.00 o 
  -5   5   9       27.26       26.62      3.50 o 
  -4   5   9      203.17      210.01      8.74 o 
  -3   5   9      957.70     1027.99     20.73 o 
  -2   5   9      126.17      115.14     10.41 o 
  -1   5   9      975.67     1046.90     22.01 o 
   0   5   9      149.14      114.47      5.49 o 
   1   5   9      980.58      999.36     22.87 o 
   2   5   9      135.11      122.37      4.84 o 
   3   5   9      979.71      972.84     25.60 o 
   4   5   9      203.16      194.03      9.92 o 
   5   5   9       26.88       33.88      3.58 o 
   6   5   9       72.90       61.77      7.73 o 
  -6   6   9       28.43       23.27      3.46 o 
  -5   6   9      334.85      316.44     11.31 o 
  -4   6   9      128.28      138.28     12.13 o 
  -3   6   9      470.89      466.14     32.28 o 
  -2   6   9      177.29      192.32      7.60 o 
  -1   6   9      287.57      266.48     11.20 o 
   0   6   9       57.68       59.72      3.91 o 
   1   6   9      296.11      276.33      8.65 o 
   2   6   9      184.68      180.95      7.14 o 
   3   6   9      471.02      479.02     15.98 o 
   4   6   9      128.95      157.08     11.62 o 
   5   6   9      332.52      332.05      8.57 o 
   6   6   9       28.60       27.78      3.68 o 
  -5   7   9       25.68       27.19      5.58 o 
  -4   7   9       61.19       57.57      3.83 o 
  -3   7   9       85.09       78.07      7.69 o 
  -2   7   9      376.74      372.93     10.81 o 
  -1   7   9      183.34      175.85      6.60 o 
   0   7   9     1127.55     1135.64     27.48 o 
   1   7   9      183.69      179.12      7.79 o 
   2   7   9      370.13      362.84     12.76 o 
   3   7   9       86.81       81.46      5.90 o 
   4   7   9       61.44       36.17      7.85 o 
   5   7   9       24.34       21.92      6.19 o 
  -5   8   9       69.83       68.11      8.12 o 
  -4   8   9       27.32       25.08      3.73 o 
  -3   8   9       60.95       43.76      3.44 o 
  -2   8   9      191.02      197.84      8.56 o 
  -1   8   9       36.37       38.59      2.76 o 
   0   8   9       18.58       18.00      2.89 o 
   1   8   9       33.74       42.87      4.65 o 
   2   8   9      189.45      170.03     13.44 o 
   3   8   9       58.08       43.69      7.87 o 
   4   8   9       25.59       29.66      7.36 o 
   5   8   9       71.03       76.86     14.81 o 
  -4   9   9      137.36      148.04      6.01 o 
  -3   9   9        0.43        6.46      2.48 o 
  -2   9   9       52.55       51.04      3.53 o 
  -1   9   9       32.58       37.13      4.70 o 
   0   9   9      154.72      159.01      9.85 o 
   1   9   9       32.57       21.04      2.69 o 
   2   9   9       51.50       52.13      6.02 o 
   3   9   9        0.42        5.59      1.99 o 
   4   9   9      134.34      120.81     10.33 o 
  -3  10   9       36.00       40.00      2.98 o 
  -2  10   9       30.37       31.10      4.21 o 
  -1  10   9       96.16       89.04     10.80 o 
   0  10   9       14.90       21.58      3.17 o 
   1  10   9       97.54       84.78      7.80 o 
   2  10   9       31.68       26.48      5.11 o 
   3  10   9       35.88       37.51      4.55 o 
  -2  11   9       33.46       27.21      2.56 o 
  -1  11   9       74.21       85.06      9.32 o 
   0  11   9        0.26        6.33      2.03 o 
   1  11   9       74.92       80.13      8.60 o 
   2  11   9       31.58       26.73      3.65 o 
   0   0  10      249.35      275.30      7.39 o 
   1   0  10      565.78      509.02      7.22 o 
   2   0  10      743.24      719.33     10.83 o 
   3   0  10        8.02       17.03      2.02 o 
   4   0  10      742.62      701.14     11.01 o 
   5   0  10      486.85      459.03     12.41 o 
   6   0  10       94.69       92.28      8.81 o 
   7   0  10       26.30       28.83      4.81 o 
  -7   1  10       71.13       72.26      7.64 o 
  -6   1  10       27.29       20.78      2.64 o 
  -5   1  10     1049.00     1132.24     27.78 o 
  -4   1  10      363.00      374.37      9.15 o 
  -3   1  10       85.90       68.95      5.29 o 
  -2   1  10      626.05      585.26      8.66 o 
  -1   1  10      152.72      163.50      3.11 o 
   0   1  10     2802.65     2783.27     23.22 o 
   1   1  10      171.90      188.72      2.84 o 
   2   1  10      621.91      585.39      8.64 o 
   3   1  10       87.59       66.99      3.71 o 
   4   1  10      368.85      376.44     17.09 o 
   5   1  10     1035.08     1073.92     22.82 o 
   6   1  10       24.45       32.05      3.59 o 
   7   1  10       71.47       80.33      9.14 o 
  -7   2  10       10.12        7.84      2.61 o 
  -6   2  10      137.24      124.23     10.91 o 
  -5   2  10       14.19       11.20      2.63 o 
  -4   2  10     1789.81     1777.08     60.39 o 
  -3   2  10      501.36      476.98     11.71 o 
  -2   2  10      356.86      350.10      8.18 o 
  -1   2  10     1176.49     1249.15     27.77 o 
   0   2  10      309.36      282.73      3.81 o 
   1   2  10     1180.12     1234.47     11.39 o 
   2   2  10      346.69      336.89     11.68 o 
   3   2  10      505.39      509.02      9.57 o 
   4   2  10     1760.58     1854.65     29.42 o 
   5   2  10       14.44       13.66      4.37 o 
   6   2  10      135.13      128.34     11.51 o 
   7   2  10       10.31        9.63      1.57 o 
  -7   3  10       42.54       34.19      6.18 o 
  -6   3  10       81.29       66.08     10.09 o 
  -5   3  10      986.90     1001.66     25.29 o 
  -4   3  10       57.42       56.98      4.44 o 
  -3   3  10      133.26      142.93     10.20 o 
  -2   3  10      874.03      869.50     15.64 o 
  -1   3  10     2594.23     2636.21     38.39 o 
   0   3  10    12537.50    13147.45    599.09 o 
   1   3  10     2538.04     2666.93     22.08 o 
   2   3  10      860.34      847.49     10.37 o 
   3   3  10      127.16      136.25      7.82 o 
   4   3  10       56.47       56.78      3.74 o 
   5   3  10      989.28      960.64     18.44 o 
   6   3  10       84.96       85.70      8.96 o 
   7   3  10       43.02       38.09      4.46 o 
  -6   4  10       72.74       70.48      9.41 o 
  -5   4  10      469.67      510.01     19.11 o 
  -4   4  10      290.55      275.45      9.72 o 
  -3   4  10      284.33      294.29     10.45 o 
  -2   4  10      127.00      143.72      6.89 o 
  -1   4  10     1923.50     1830.10     66.15 o 
   0   4  10      756.70      730.11     10.12 o 
   1   4  10     1895.65     1887.56     38.34 o 
   2   4  10      125.00      125.45      5.32 o 
   3   4  10      280.94      271.46     11.38 o 
   4   4  10      287.63      311.56     10.47 o 
   5   4  10      470.49      470.12     17.67 o 
   6   4  10       75.65       78.67     16.11 o 
  -6   5  10        5.88        6.76      1.90 o 
  -5   5  10      298.78      278.41     17.14 o 
  -4   5  10       23.20       24.27      2.88 o 
  -3   5  10      352.70      383.29     19.53 o 
  -2   5  10      417.67      432.54      9.53 o 
  -1   5  10      130.82      145.99     11.61 o 
   0   5  10     1793.08     1785.84     25.17 o 
   1   5  10      133.49      151.01      6.08 o 
   2   5  10      410.23      413.09      9.19 o 
   3   5  10      355.57      347.90      9.90 o 
   4   5  10       21.62       27.06      5.68 o 
   5   5  10      297.05      273.16     26.01 o 
   6   5  10        5.01        7.55      1.92 o 
  -6   6  10       49.21       41.49      6.30 o 
  -5   6  10       20.01       18.39      2.37 o 
  -4   6  10      675.21      691.74     22.80 o 
  -3   6  10      500.36      510.20     16.33 o 
  -2   6  10       51.78       49.17      5.06 o 
  -1   6  10      127.42      127.62      9.16 o 
   0   6  10      187.95      171.18     11.19 o 
   1   6  10      129.03      135.87      9.06 o 
   2   6  10       47.26       51.97      3.83 o 
   3   6  10      497.27      493.57     17.01 o 
   4   6  10      668.17      714.50     22.60 o 
   5   6  10       20.31       20.72      2.73 o 
   6   6  10       49.33       63.44     14.51 o 
  -5   7  10      152.15      173.16     16.33 o 
  -4   7  10       15.63       13.00      2.35 o 
  -3   7  10      308.66      337.93     10.07 o 
  -2   7  10      140.98      146.10     10.65 o 
  -1   7  10      456.02      474.59     11.81 o 
   0   7  10      975.78      945.53     21.46 o 
   1   7  10      443.56      443.74     14.24 o 
   2   7  10      138.34      125.62      4.14 o 
   3   7  10      304.81      317.81     10.73 o 
   4   7  10       15.32       12.32      2.92 o 
   5   7  10      150.97      150.43      9.65 o 
  -5   8  10       45.43       44.86      4.88 o 
  -4   8  10      103.16       94.05      7.81 o 
  -3   8  10        6.98       10.78      3.29 o 
  -2   8  10      180.83      158.17      8.87 o 
  -1   8  10      667.16      662.22     14.87 o 
   0   8  10      967.40      994.01     21.06 o 
   1   8  10      677.39      667.28     17.86 o 
   2   8  10      182.51      173.58     10.82 o 
   3   8  10        7.69        7.99      1.79 o 
   4   8  10      104.03      108.20      6.63 o 
   5   8  10       45.84       50.89      9.88 o 
  -4   9  10       12.08        9.51      1.95 o 
  -3   9  10       94.94      111.40      6.51 o 
  -2   9  10       18.02       19.18      1.84 o 
  -1   9  10      150.60      139.57     13.31 o 
   0   9  10      204.52      206.55     11.38 o 
   1   9  10      153.70      167.61     13.02 o 
   2   9  10       19.15       19.78      2.79 o 
   3   9  10       96.61      109.21     12.76 o 
   4   9  10       12.85       12.69      5.33 o 
  -2  10  10       72.38       69.49      8.73 o 
  -1  10  10       22.32       15.78      3.47 o 
   0  10  10        8.80       12.28      2.04 o 
   1  10  10       22.47       22.08      3.91 o 
   2  10  10       67.75       56.39      6.07 o 
   3  10  10        0.70        7.83      3.58 o 
  -2  11  10        8.31        7.37      1.86 o 
  -1  11  10        4.93        6.63      2.41 o 
   0  11  10       21.39       21.64      3.47 o 
   1  11  10        5.13        6.87      2.13 o 
   2  11  10        9.22       10.69      2.29 o 
   1   0  11      308.11      279.01      3.18 o 
   2   0  11     2854.29     2756.49     30.86 o 
   3   0  11      918.29      978.17     14.69 o 
   4   0  11     1203.86     1197.59     20.42 o 
   5   0  11        4.79        5.07      2.05 o 
   6   0  11      162.78      151.45     13.60 o 
   7   0  11       69.53       61.31      7.29 o 
  -7   1  11      213.00      205.29     14.62 o 
  -6   1  11      107.24      112.67      8.31 o 
  -5   1  11      197.62      219.88     13.84 o 
  -4   1  11      492.50      457.49     21.06 o 
  -3   1  11      701.24      654.19     15.45 o 
  -2   1  11      419.91      373.15     13.52 o 
  -1   1  11     4519.40     4705.59     41.04 o 
   0   1  11     4054.99     3966.03     39.83 o 
   1   1  11     4514.17     4686.21     37.31 o 
   2   1  11      426.29      406.33     14.22 o 
   3   1  11      701.21      645.45     10.05 o 
   4   1  11      492.86      468.82     15.80 o 
   5   1  11      195.99      214.20     16.79 o 
   6   1  11      102.38      100.59      7.61 o 
   7   1  11      208.64      239.84     27.27 o 
  -7   2  11       31.41       28.47      4.79 o 
  -6   2  11      149.11      136.35     12.72 o 
  -5   2  11      850.82      837.26     26.03 o 
  -4   2  11      516.86      495.75     18.24 o 
  -3   2  11      443.24      430.43     11.58 o 
  -2   2  11        7.51        5.91      1.50 o 
  -1   2  11     1480.22     1589.17     49.60 o 
   0   2  11      172.45      190.18      7.40 o 
   1   2  11     1433.07     1516.63     16.69 o 
   2   2  11        8.94        6.38      0.95 o 
   3   2  11      455.18      460.39      9.05 o 
   4   2  11      523.24      522.40     16.50 o 
   5   2  11      856.52      834.13     28.70 o 
   6   2  11      145.35      163.40     13.91 o 
   7   2  11       30.32       25.39      5.77 o 
  -6   3  11       26.35       31.23      4.54 o 
  -5   3  11      132.06      159.76     15.40 o 
  -4   3  11      406.32      405.14     16.45 o 
  -3   3  11      448.97      451.40     17.07 o 
  -2   3  11       81.66       87.55      4.64 o 
  -1   3  11     2541.02     2584.79     53.32 o 
   0   3  11     1030.85     1074.55     14.87 o 
   1   3  11     2546.36     2706.65     41.23 o 
   2   3  11       81.60       83.80      4.25 o 
   3   3  11      451.73      398.39     50.16 o 
   4   3  11      410.86      375.22     13.13 o 
   5   3  11      129.51      145.04     13.47 o 
   6   3  11       25.18       25.34      3.78 o 
  -6   4  11       18.34       26.53      5.35 o 
  -5   4  11        4.25        5.38      2.14 o 
  -4   4  11      134.41      134.54      8.08 o 
  -3   4  11       52.13       67.95      5.09 o 
  -2   4  11      768.76      794.49     21.49 o 
  -1   4  11      716.03      681.95     13.22 o 
   0   4  11     2547.92     2740.12     34.72 o 
   1   4  11      719.74      740.68     12.91 o 
   2   4  11      768.30      785.95     12.37 o 
   3   4  11       51.13       50.61      4.40 o 
   4   4  11      134.62      126.86      5.93 o 
   5   4  11        4.73        5.09      1.54 o 
   6   4  11       18.04       24.56      3.48 o 
  -6   5  11      179.82      152.17     14.84 o 
  -5   5  11      116.14      131.26     11.38 o 
  -4   5  11       55.87       61.15      5.27 o 
  -3   5  11       88.67       91.73      5.19 o 
  -2   5  11      140.73      141.46      6.71 o 
  -1   5  11       89.24       87.30      4.66 o 
   0   5  11     1348.87     1280.46     22.09 o 
   1   5  11       91.35      108.44      6.64 o 
   2   5  11      147.39      141.81      5.73 o 
   3   5  11       86.56       82.16      5.24 o 
   4   5  11       51.15       51.97      5.65 o 
   5   5  11      116.27      129.13     12.47 o 
   6   5  11      182.02      203.62     24.67 o 
  -6   6  11       49.25       39.80      5.75 o 
  -5   6  11      238.34      237.89     13.53 o 
  -4   6  11      350.61      352.32     14.42 o 
  -3   6  11      200.92      193.72     12.43 o 
  -2   6  11      517.34      504.70     16.49 o 
  -1   6  11      899.66      847.11     29.77 o 
   0   6  11       97.45      107.69      5.05 o 
   1   6  11      917.30      913.64     18.34 o 
   2   6  11      521.22      477.51     13.18 o 
   3   6  11      193.18      176.70      7.76 o 
   4   6  11      352.12      358.49     19.14 o 
   5   6  11      242.04      257.39     14.93 o 
   6   6  11       48.81       46.84     11.29 o 
  -5   7  11       12.87       16.24      4.45 o 
  -4   7  11        5.10        6.84      2.10 o 
  -3   7  11      552.42      559.99     19.11 o 
  -2   7  11      318.97      313.44     13.83 o 
  -1   7  11      848.44      886.12     19.19 o 
   0   7  11      502.60      477.41     12.90 o 
   1   7  11      847.16      871.68     21.51 o 
   2   7  11      313.23      265.26     14.52 o 
   3   7  11      541.71      519.83     15.78 o 
   4   7  11        4.08        3.44      2.04 o 
   5   7  11       12.67       16.68      6.15 o 
  -5   8  11       22.13       22.10      3.95 o 
  -4   8  11      207.89      204.49     12.40 o 
  -3   8  11       73.12       80.46      4.44 o 
  -2   8  11      385.37      388.89     22.07 o 
  -1   8  11      142.65      135.31      7.53 o 
   0   8  11      190.43      185.69     10.43 o 
   1   8  11      141.28      137.17      9.36 o 
   2   8  11      385.62      389.34     13.51 o 
   3   8  11       73.84       62.45      6.85 o 
   4   8  11      206.95      171.60     20.35 o 
   5   8  11       22.25       16.81      5.30 o 
  -4   9  11       10.82       11.59      2.08 o 
  -3   9  11      368.68      403.39     10.60 o 
  -2   9  11      145.42      166.57     19.66 o 
  -1   9  11      197.23      215.62     13.15 o 
   0   9  11      132.91      127.72      6.44 o 
   1   9  11      194.74      194.27     13.31 o 
   2   9  11      144.71      154.77     13.32 o 
   3   9  11      360.58      394.49     13.18 o 
   4   9  11       11.64        7.12      2.41 o 
  -3  10  11       11.06       11.79      2.72 o 
  -2  10  11      117.12      103.16     17.77 o 
  -1  10  11      117.21      112.05      8.47 o 
   0  10  11        6.51        9.73      2.61 o 
   1  10  11      113.56      111.66      8.22 o 
   2  10  11      116.27       91.41      9.15 o 
   3  10  11       11.61        9.33      3.49 o 
  -2  11  11       11.87       10.26      3.85 o 
  -1  11  11        7.20        6.04      2.70 o 
   0  11  11       45.68       46.91      9.38 o 
   1  11  11        7.10        6.32      1.97 o 
   2  11  11       11.83       11.47      4.77 o 
   0   0  12      152.24      161.98      5.80 o 
   1   0  12        8.52        2.72      1.12 o 
   2   0  12        3.89        2.58      0.91 o 
   3   0  12        6.23       11.94      2.51 o 
   4   0  12      256.74      268.51     14.42 o 
   5   0  12     2752.82     2956.24     71.57 o 
   6   0  12       12.61        7.33      3.83 o 
   7   0  12       52.33       59.26      9.18 o 
  -7   1  12       19.44       22.69      4.87 o 
  -6   1  12      157.82      159.57     13.10 o 
  -5   1  12      126.75      144.62      9.50 o 
  -4   1  12     2559.37     2671.78     59.51 o 
  -3   1  12      159.69      160.32      7.49 o 
  -2   1  12     2028.11     2197.15     31.67 o 
  -1   1  12     1873.63     1923.83     30.58 o 
   0   1  12        7.87        1.32      2.16 o 
   1   1  12     1858.23     1904.87     18.79 o 
   2   1  12     2067.01     2249.57     28.97 o 
   3   1  12      150.42      156.88     10.79 o 
   4   1  12     2571.59     2709.06     43.38 o 
   5   1  12      125.80      130.34     11.02 o 
   6   1  12      161.56      185.52     19.45 o 
   7   1  12       18.95       30.02      4.45 o 
  -7   2  12       29.15       25.24      8.01 o 
  -6   2  12        0.35        4.33      2.30 o 
  -5   2  12      879.92      884.80     53.05 o 
  -4   2  12      712.74      699.15     18.91 o 
  -3   2  12      874.35      914.67     18.78 o 
  -2   2  12      810.06      782.93     19.05 o 
  -1   2  12     1060.51     1170.45     23.42 o 
   0   2  12     2977.95     3063.33     27.28 o 
   1   2  12     1097.12     1163.72     12.86 o 
   2   2  12      784.51      751.98     13.95 o 
   3   2  12      886.17      939.19     41.12 o 
   4   2  12      704.85      691.98     21.08 o 
   5   2  12      876.86      901.49     37.57 o 
   6   2  12        0.44        5.28      1.68 o 
   7   2  12       28.61       27.68      6.20 o 
  -6   3  12        1.46        5.09      1.50 o 
  -5   3  12      138.29      126.47     12.74 o 
  -4   3  12      867.75      882.75     37.11 o 
  -3   3  12       98.65       92.05      4.93 o 
  -2   3  12      218.11      219.32     11.37 o 
  -1   3  12      382.50      344.27     10.07 o 
   0   3  12      618.42      617.49      6.81 o 
   1   3  12      387.51      353.43      8.01 o 
   2   3  12      217.43      212.08      4.73 o 
   3   3  12      102.14       94.23      8.22 o 
   4   3  12      876.50      874.39     19.91 o 
   5   3  12      133.74      120.47      6.83 o 
   6   3  12        1.32        2.69      1.69 o 
  -6   4  12      154.49      173.75      8.79 o 
  -5   4  12       33.59       33.13      5.24 o 
  -4   4  12      167.17      169.54      6.31 o 
  -3   4  12       87.96       82.01      7.80 o 
  -2   4  12       64.31       65.41      7.10 o 
  -1   4  12      482.22      448.88     21.38 o 
   0   4  12     1030.04     1025.63     19.94 o 
   1   4  12      482.25      506.56     19.72 o 
   2   4  12       60.15       53.88      2.61 o 
   3   4  12       89.51       81.39      3.06 o 
   4   4  12      168.70      179.43     17.28 o 
   5   4  12       34.07       43.79      7.00 o 
   6   4  12      155.23      164.62     12.48 o 
  -6   5  12        2.22        6.58      3.71 o 
  -5   5  12      132.84      136.41      9.54 o 
  -4   5  12      722.25      734.76     18.98 o 
  -3   5  12      693.58      692.41     17.91 o 
  -2   5  12       98.01       96.53      8.12 o 
  -1   5  12      304.76      300.11      7.24 o 
   0   5  12        8.19       10.42      1.05 o 
   1   5  12      295.21      295.23     10.32 o 
   2   5  12      101.51      100.92      6.03 o 
   3   5  12      682.44      713.14     15.14 o 
   4   5  12      730.45      708.46     16.55 o 
   5   5  12      128.28      124.63      9.37 o 
   6   5  12        2.05        9.33      1.78 o 
  -6   6  12       54.51       54.84      5.97 o 
  -5   6  12      264.93      274.94     18.49 o 
  -4   6  12      131.61      141.81      6.97 o 
  -3   6  12      230.53      256.45     15.35 o 
  -2   6  12      848.89      836.32     26.40 o 
  -1   6  12       74.48       91.85     11.25 o 
   0   6  12        0.77        3.55      0.77 o 
   1   6  12       78.03       72.28      4.20 o 
   2   6  12      868.08      845.11     18.01 o 
   3   6  12      231.63      232.92      8.64 o 
   4   6  12      132.17      132.63     10.91 o 
   5   6  12      268.54      265.67     18.50 o 
   6   6  12       54.45       66.03      6.49 o 
  -5   7  12       14.58       11.09      1.89 o 
  -4   7  12      260.39      295.38     11.91 o 
  -3   7  12      105.16      104.94      6.68 o 
  -2   7  12       63.72       52.67      4.42 o 
  -1   7  12       72.45       58.43      4.16 o 
   0   7  12     2058.46     2095.41     41.75 o 
   1   7  12       71.44       73.46      6.42 o 
   2   7  12       68.93       58.62      5.52 o 
   3   7  12      105.13      112.44     11.80 o 
   4   7  12      262.81      241.57     16.51 o 
   5   7  12       14.36       16.97      3.12 o 
  -5   8  12      424.74      469.21     15.94 o 
  -4   8  12       21.30       21.25      4.22 o 
  -3   8  12       35.82       26.59      3.06 o 
  -2   8  12      122.36      115.66      6.67 o 
  -1   8  12      636.44      663.03     15.84 o 
   0   8  12      115.75      132.84      6.15 o 
   1   8  12      635.13      673.16     30.01 o 
   2   8  12      123.22      127.04     12.96 o 
   3   8  12       34.80       30.70      5.39 o 
   4   8  12       21.62       23.38      5.07 o 
   5   8  12      424.84      433.20     18.94 o 
  -4   9  12       82.13       81.46      6.35 o 
  -3   9  12        0.81        2.34      1.60 o 
  -2   9  12       48.30       52.75      5.28 o 
  -1   9  12       65.40       61.59      5.89 o 
   0   9  12     1068.77     1126.81     18.95 o 
   1   9  12       65.40       70.76      4.79 o 
   2   9  12       45.95       41.59      4.78 o 
   3   9  12        0.98        7.21      2.50 o 
   4   9  12       82.89       94.99      9.92 o 
  -3  10  12       17.68       22.20      3.03 o 
  -2  10  12       18.54       15.48      3.15 o 
  -1  10  12       43.39       47.96      5.53 o 
   0  10  12       14.67       19.64      6.59 o 
   1  10  12       42.05       42.42      5.56 o 
   2  10  12       17.17       20.75      6.11 o 
   3  10  12       17.00       26.17      3.88 o 
  -2  11  12        9.92        8.04      3.65 o 
  -1  11  12      130.20      124.92     14.27 o 
   0  11  12       24.54       17.68      2.79 o 
   1  11  12      128.64      102.64      9.99 o 
   2  11  12        9.34        9.98      2.35 o 
   1   0  13      235.34      237.79      3.64 o 
   2   0  13       10.35       15.29      1.49 o 
   3   0  13      649.56      699.91     11.77 o 
   4   0  13      658.01      623.91     17.86 o 
   5   0  13       27.53       17.44      5.95 o 
   6   0  13       16.31       18.51      2.77 o 
   7   0  13        4.39        4.27      1.55 o 
  -7   1  13       10.47       12.86      3.61 o 
  -6   1  13       48.56       63.86      4.48 o 
  -5   1  13      138.41      144.49      9.22 o 
  -4   1  13       79.18       73.56      8.86 o 
  -3   1  13      200.97      233.82     11.26 o 
  -2   1  13      879.37      894.66     15.71 o 
  -1   1  13     2534.48     2645.66     23.67 o 
   0   1  13     1219.23     1270.92     12.18 o 
   1   1  13     2556.15     2655.07     23.87 o 
   2   1  13      898.77      902.73     15.81 o 
   3   1  13      188.09      191.17     11.84 o 
   4   1  13       78.69       62.23      3.69 o 
   5   1  13      133.45      135.23      9.26 o 
   6   1  13       46.26       49.58      5.33 o 
   7   1  13       10.16       15.27      3.94 o 
  -6   2  13      143.60      151.13     17.86 o 
  -5   2  13      639.48      631.63     18.44 o 
  -4   2  13       78.61       77.21      5.51 o 
  -3   2  13      181.97      180.16      7.01 o 
  -2   2  13      419.91      450.84     13.33 o 
  -1   2  13     1507.65     1507.74     16.10 o 
   0   2  13      621.73      596.77     15.40 o 
   1   2  13     1512.45     1518.55     19.28 o 
   2   2  13      424.50      436.71     10.21 o 
   3   2  13      181.85      186.88      9.47 o 
   4   2  13       74.38       76.10      7.95 o 
   5   2  13      638.53      661.08     19.73 o 
   6   2  13      138.51      172.53     11.16 o 
  -6   3  13       18.41       23.59      3.71 o 
  -5   3  13      169.48      155.93     15.47 o 
  -4   3  13     1407.69     1385.43     36.72 o 
  -3   3  13      273.79      280.59      9.40 o 
  -2   3  13      764.03      763.81     17.11 o 
  -1   3  13      259.15      232.58     25.37 o 
   0   3  13        0.02        0.64      0.73 o 
   1   3  13      269.73      268.86     12.56 o 
   2   3  13      788.47      804.74     10.26 o 
   3   3  13      271.04      253.42      9.99 o 
   4   3  13     1434.98     1460.03     37.26 o 
   5   3  13      163.29      172.77     12.36 o 
   6   3  13       20.31       32.11      6.08 o 
  -6   4  13        8.83       19.28      5.18 o 
  -5   4  13       99.04      102.26      9.98 o 
  -4   4  13      119.95      139.70     14.39 o 
  -3   4  13     1214.76     1234.22     32.71 o 
  -2   4  13      219.45      245.92     12.47 o 
  -1   4  13     3115.80     2924.35    147.01 o 
   0   4  13      210.37      194.25      5.66 o 
   1   4  13     3123.96     3197.89     50.64 o 
   2   4  13      216.93      228.91      5.25 o 
   3   4  13     1231.19     1228.08     28.36 o 
   4   4  13      117.23      119.97      9.37 o 
   5   4  13      100.97      100.58      7.21 o 
   6   4  13        8.78       12.22      2.79 o 
  -6   5  13       93.62       85.84     15.15 o 
  -5   5  13       66.25       88.95      7.20 o 
  -4   5  13      634.56      619.97     35.65 o 
  -3   5  13      244.42      271.96     13.96 o 
  -2   5  13     1177.74     1190.26     35.30 o 
  -1   5  13      176.99      167.10     13.23 o 
   0   5  13     1352.04     1402.86     23.31 o 
   1   5  13      174.59      198.50      5.23 o 
   2   5  13     1189.80     1184.48     20.08 o 
   3   5  13      241.30      238.62      5.75 o 
   4   5  13      650.23      634.44     15.90 o 
   5   5  13       66.54       65.95      6.57 o 
   6   5  13       93.58      100.20     12.62 o 
  -6   6  13       25.21       36.43     16.52 o 
  -5   6  13       83.00       97.54      9.09 o 
  -4   6  13       71.18       65.97      6.16 o 
  -3   6  13      350.98      364.09     24.98 o 
  -2   6  13      352.42      334.08      5.91 o 
  -1   6  13      268.57      275.51     10.09 o 
   0   6  13      680.81      717.07     17.46 o 
   1   6  13      271.10      277.19      9.30 o 
   2   6  13      360.83      369.45     10.83 o 
   3   6  13      362.77      324.47     12.96 o 
   4   6  13       72.34       64.29      5.63 o 
   5   6  13       82.47       87.68      7.50 o 
   6   6  13       24.95       30.28      5.31 o 
  -5   7  13       18.05       17.69      3.86 o 
  -4   7  13       15.27       13.45      2.39 o 
  -3   7  13      337.88      351.85     11.08 o 
  -2   7  13       43.73       52.79      5.54 o 
  -1   7  13      663.54      655.48     15.17 o 
   0   7  13       94.66      115.49      8.23 o 
   1   7  13      674.71      663.94     19.44 o 
   2   7  13       41.98       44.63      3.97 o 
   3   7  13      346.32      346.64     14.04 o 
   4   7  13       16.28       19.86      2.88 o 
   5   7  13       18.61       15.80      3.04 o 
  -5   8  13        6.69        8.40      2.38 o 
  -4   8  13      298.48      322.24     15.27 o 
  -3   8  13       30.62       34.90      2.89 o 
  -2   8  13      102.41      113.87      6.81 o 
  -1   8  13      247.64      240.90      8.46 o 
   0   8  13       15.23       16.18      3.30 o 
   1   8  13      245.53      265.67      9.40 o 
   2   8  13      103.35      108.46      5.50 o 
   3   8  13       30.91       27.76      3.75 o 
   4   8  13      294.92      295.59     12.41 o 
   5   8  13        6.39       10.19      7.90 o 
  -4   9  13       35.86       25.84      3.05 o 
  -3   9  13      113.76      132.41     11.55 o 
  -2   9  13       77.26       74.22      7.66 o 
  -1   9  13       98.92      103.76     10.60 o 
   0   9  13      978.08      997.06     29.00 o 
   1   9  13       97.40       95.85      9.66 o 
   2   9  13       78.25       81.08     11.29 o 
   3   9  13      111.35      111.24     11.56 o 
   4   9  13       34.92       25.17      4.22 o 
  -3  10  13      118.75      107.11      6.43 o 
  -2  10  13       35.28       30.11      5.65 o 
  -1  10  13      133.83      127.48     11.68 o 
   0  10  13      120.19      129.80     11.78 o 
   1  10  13      134.09      118.17     13.76 o 
   2  10  13       36.21       22.55      4.00 o 
   3  10  13      117.57       99.88     15.67 o 
  -2  11  13      167.20      175.05     26.29 o 
  -1  11  13        4.30        5.52      1.94 o 
   0  11  13        4.24        4.23      1.88 o 
   1  11  13        3.50        6.85      2.02 o 
   2  11  13      169.10      185.58     15.37 o 
   0   0  14      260.37      236.19      5.11 o 
   1   0  14     1173.19     1250.44     12.06 o 
   2   0  14      321.64      293.85      6.80 o 
   3   0  14       10.54        5.37      1.98 o 
   4   0  14      336.55      351.35     16.10 o 
   5   0  14      131.19      131.46      9.34 o 
   6   0  14       94.24      110.56     14.31 o 
  -6   1  14       55.60       54.76     10.59 o 
  -5   1  14       86.78       80.65      7.35 o 
  -4   1  14      127.28      131.53      8.68 o 
  -3   1  14      184.34      206.79      8.91 o 
  -2   1  14       25.50       30.63      2.01 o 
  -1   1  14      981.55     1042.10     15.13 o 
   0   1  14      538.12      495.55     20.68 o 
   1   1  14      993.01     1062.64     18.23 o 
   2   1  14       27.38       34.62      2.65 o 
   3   1  14      181.11      190.45      6.73 o 
   4   1  14      132.63      150.69      8.33 o 
   5   1  14       87.84      103.66      8.24 o 
   6   1  14       55.64       52.70      5.35 o 
  -6   2  14       51.03       50.65      7.53 o 
  -5   2  14      116.89      109.64      9.82 o 
  -4   2  14      439.89      430.47     13.76 o 
  -3   2  14      114.61      115.60     11.76 o 
  -2   2  14      632.86      599.81     21.93 o 
  -1   2  14     1502.43     1467.64     21.22 o 
   0   2  14     2387.54     2403.04     38.00 o 
   1   2  14     1503.24     1447.78     19.33 o 
   2   2  14      636.26      609.69      9.72 o 
   3   2  14      120.84      130.29      7.51 o 
   4   2  14      433.03      437.56     11.46 o 
   5   2  14      112.49      121.83     10.95 o 
   6   2  14       51.69       62.39      5.51 o 
  -6   3  14      138.57      139.94     14.87 o 
  -5   3  14      864.00      911.31     43.53 o 
  -4   3  14      290.82      321.95     23.99 o 
  -3   3  14      196.33      186.49      6.25 o 
  -2   3  14      138.49      132.04     12.07 o 
  -1   3  14     1181.04     1151.09     25.20 o 
   0   3  14     1222.24     1129.50     16.56 o 
   1   3  14     1162.32     1113.84     15.93 o 
   2   3  14      137.58      130.90      5.85 o 
   3   3  14      194.48      193.21      7.72 o 
   4   3  14      294.92      312.53     11.71 o 
   5   3  14      858.02      929.63     27.90 o 
   6   3  14      139.52      143.33     10.41 o 
  -6   4  14      270.21      314.13      8.89 o 
  -5   4  14      263.29      296.30     25.11 o 
  -4   4  14     1189.87     1258.53     39.32 o 
  -3   4  14      104.48      130.04     10.93 o 
  -2   4  14       77.63       89.81      9.38 o 
  -1   4  14      731.06      668.92     38.13 o 
   0   4  14       29.33       24.46      1.60 o 
   1   4  14      749.14      723.97     18.20 o 
   2   4  14       72.44       75.83      2.85 o 
   3   4  14      104.51       86.14      6.36 o 
   4   4  14     1180.81     1245.08     27.04 o 
   5   4  14      264.89      280.69     12.28 o 
   6   4  14      267.05      304.81     18.02 o 
  -6   5  14       62.16       54.87     20.85 o 
  -5   5  14      272.88      283.63     12.15 o 
  -4   5  14      136.93      158.63     15.64 o 
  -3   5  14      114.75       89.38      5.28 o 
  -2   5  14       65.28       69.49      9.01 o 
  -1   5  14      543.00      506.97     13.46 o 
   0   5  14      241.31      222.88     10.09 o 
   1   5  14      526.74      493.71     15.29 o 
   2   5  14       66.56       67.06      4.94 o 
   3   5  14      118.69      122.08      8.12 o 
   4   5  14      133.70      154.30     30.85 o 
   5   5  14      262.70      263.38     12.07 o 
   6   5  14       63.36       58.17      6.76 o 
  -5   6  14       32.73       37.81      3.75 o 
  -4   6  14       10.00       15.75      2.94 o 
  -3   6  14      120.84      130.56      9.75 o 
  -2   6  14      139.51      139.69      6.98 o 
  -1   6  14      237.97      235.47     17.24 o 
   0   6  14      296.87      276.94      6.86 o 
   1   6  14      243.38      243.08      7.66 o 
   2   6  14      140.13      149.97      7.22 o 
   3   6  14      123.54      122.80      7.16 o 
   4   6  14        8.40       19.46      3.76 o 
   5   6  14       32.68       26.49      3.92 o 
  -5   7  14        1.63        7.56      2.95 o 
  -4   7  14      158.51      160.27      8.07 o 
  -3   7  14       48.57       52.51      4.37 o 
  -2   7  14      168.01      159.97      8.60 o 
  -1   7  14       55.76       49.72      6.09 o 
   0   7  14       48.57       51.20      4.83 o 
   1   7  14       56.23       62.14      5.45 o 
   2   7  14      168.92      153.31      9.02 o 
   3   7  14       49.42       51.57      7.73 o 
   4   7  14      158.65      153.25      7.38 o 
   5   7  14        1.57        6.90      2.31 o 
  -4   8  14       37.23       40.71      4.04 o 
  -3   8  14      114.24      111.65      8.65 o 
  -2   8  14       25.18       25.50      2.87 o 
  -1   8  14       31.01       25.09      3.04 o 
   0   8  14      134.70      123.98      8.41 o 
   1   8  14       30.01       23.77      5.09 o 
   2   8  14       24.05       32.23      2.99 o 
   3   8  14      110.92       97.10     14.04 o 
   4   8  14       37.74       28.81      4.41 o 
  -4   9  14       11.55       14.36      2.30 o 
  -3   9  14       43.68       40.89      5.26 o 
  -2   9  14       22.58       32.23      3.29 o 
  -1   9  14       28.61       21.76      4.32 o 
   0   9  14        0.01        5.26      1.91 o 
   1   9  14       29.80       33.16      4.08 o 
   2   9  14       21.98       21.59      6.13 o 
   3   9  14       43.60       55.06      9.13 o 
   4   9  14       11.25       10.64      3.69 o 
  -3  10  14       92.44      114.21     10.34 o 
  -2  10  14       47.23       39.00      5.88 o 
  -1  10  14       23.86       24.63      4.19 o 
   0  10  14      258.46      306.56     12.99 o 
   1  10  14       22.72       20.62      3.11 o 
   2  10  14       47.89       44.35      7.30 o 
   3  10  14       93.29       86.19      9.32 o 
  -1  11  14        6.93        7.25      2.38 o 
   0  11  14       43.73       37.07      5.66 o 
   1  11  14        6.52       11.12      3.10 o 
   1   0  15      310.43      277.22     12.47 o 
   2   0  15      152.40      123.39      7.12 o 
   3   0  15      517.86      515.47      7.84 o 
   4   0  15        2.09        2.31      4.06 o 
   5   0  15        5.80        8.19      3.37 o 
   6   0  15      162.69      142.62     14.57 o 
  -6   1  15       18.71       22.07      3.75 o 
  -5   1  15      225.68      218.63     11.28 o 
  -4   1  15      201.42      190.93     10.57 o 
  -3   1  15      340.36      336.34      7.89 o 
  -2   1  15      292.57      278.38      6.84 o 
  -1   1  15     2234.99     2236.19     67.62 o 
   0   1  15      580.18      612.65     10.65 o 
   1   1  15     2252.14     2335.47     30.09 o 
   2   1  15      296.15      270.26      5.77 o 
   3   1  15      341.71      307.62      6.35 o 
   4   1  15      195.37      205.63     14.06 o 
   5   1  15      218.11      217.81     11.10 o 
   6   1  15       17.36       22.71      6.44 o 
  -6   2  15      162.54      152.68     15.83 o 
  -5   2  15      158.05      143.43     11.06 o 
  -4   2  15      577.32      595.85     19.38 o 
  -3   2  15       13.21       16.30      2.58 o 
  -2   2  15      826.27      807.54     16.34 o 
  -1   2  15      585.29      590.59     11.76 o 
   0   2  15     1024.77      999.76     31.13 o 
   1   2  15      600.74      588.14     13.71 o 
   2   2  15      824.00      799.96     12.39 o 
   3   2  15       13.15       14.14      1.98 o 
   4   2  15      578.55      623.64     14.46 o 
   5   2  15      155.70      146.54     11.19 o 
   6   2  15      157.75      178.66     23.11 o 
  -6   3  15        5.60        3.94      2.72 o 
  -5   3  15       18.07       19.74      2.46 o 
  -4   3  15      701.10      720.41     19.53 o 
  -3   3  15      877.69      899.73     20.37 o 
  -2   3  15      444.04      419.45      8.94 o 
  -1   3  15      348.00      331.57      9.21 o 
   0   3  15      301.06      276.37      7.51 o 
   1   3  15      351.78      341.51      7.30 o 
   2   3  15      438.77      420.25      5.75 o 
   3   3  15      859.84      881.78     15.89 o 
   4   3  15      699.79      694.82     29.26 o 
   5   3  15       18.30       23.25      4.16 o 
   6   3  15        5.75        5.84      1.67 o 
  -6   4  15      162.23      176.54     22.04 o 
  -5   4  15      123.27      117.26     14.91 o 
  -4   4  15      422.90      410.69     12.97 o 
  -3   4  15      515.32      537.62     17.26 o 
  -2   4  15      291.20      288.79     24.84 o 
  -1   4  15      423.36      380.12     11.22 o 
   0   4  15       84.64       87.06      2.64 o 
   1   4  15      419.64      417.69      7.70 o 
   2   4  15      274.56      265.80      6.20 o 
   3   4  15      519.78      545.95     12.37 o 
   4   4  15      420.27      436.56     21.78 o 
   5   4  15      124.86      127.87      9.19 o 
   6   4  15      162.89      159.95     12.40 o 
  -6   5  15        1.62        4.06      2.53 o 
  -5   5  15       53.22       59.11     11.39 o 
  -4   5  15      142.71      152.74     16.27 o 
  -3   5  15      214.64      214.03     10.46 o 
  -2   5  15      311.18      291.93     11.14 o 
  -1   5  15      606.16      581.59     15.65 o 
   0   5  15      155.03      134.54     10.49 o 
   1   5  15      615.80      610.63     10.19 o 
   2   5  15      302.29      312.99      7.83 o 
   3   5  15      215.72      231.66     12.50 o 
   4   5  15      144.47      136.96      9.35 o 
   5   5  15       56.12       59.87      7.78 o 
   6   5  15        1.81        6.30      2.12 o 
  -5   6  15        2.02        5.17      3.53 o 
  -4   6  15        3.25        6.35      2.56 o 
  -3   6  15      174.58      177.26      8.31 o 
  -2   6  15      603.00      643.57     21.46 o 
  -1   6  15       61.27       71.64      6.28 o 
   0   6  15      381.06      342.99     11.71 o 
   1   6  15       59.61       62.14      5.54 o 
   2   6  15      588.42      610.52     13.67 o 
   3   6  15      176.68      179.84     11.15 o 
   4   6  15        3.86        5.66      1.37 o 
   5   6  15        2.02        5.00      1.44 o 
  -5   7  15        5.84        9.36      8.60 o 
  -4   7  15       93.54      102.37      5.54 o 
  -3   7  15      111.89      103.58      9.86 o 
  -2   7  15       58.02       39.74      8.87 o 
  -1   7  15      653.62      647.52     27.92 o 
   0   7  15       24.67       30.27      5.00 o 
   1   7  15      653.92      654.16     16.28 o 
   2   7  15       55.80       54.44      5.26 o 
   3   7  15      107.73       97.55      5.46 o 
   4   7  15       92.10       79.71      8.80 o 
   5   7  15        5.00        4.12      1.64 o 
  -4   8  15       21.37       14.45      4.12 o 
  -3   8  15       81.56       99.07      7.02 o 
  -2   8  15      248.98      268.27      9.33 o 
  -1   8  15        0.72        7.82      2.14 o 
   0   8  15       12.76       11.30      2.52 o 
   1   8  15        1.21        3.72      1.53 o 
   2   8  15      243.96      228.12     10.74 o 
   3   8  15       76.51       74.66      9.09 o 
   4   8  15       20.87       15.19      7.07 o 
  -4   9  15       73.46       62.27      6.47 o 
  -3   9  15        2.56        5.54      1.89 o 
  -2   9  15       14.25       15.24      2.31 o 
  -1   9  15      145.44      166.31     11.93 o 
   0   9  15       33.07       31.89      4.28 o 
   1   9  15      143.60      160.61     14.13 o 
   2   9  15       12.57       14.56      2.55 o 
   3   9  15        2.83        7.79      2.53 o 
   4   9  15       72.42       75.84     11.69 o 
  -3  10  15       23.06       13.73      3.72 o 
  -2  10  15       91.58       92.11     11.85 o 
  -1  10  15      103.29      106.29      7.76 o 
   0  10  15       92.08       81.78      8.81 o 
   1  10  15      104.65       79.94      6.93 o 
   2  10  15       91.51      100.37     18.68 o 
   3  10  15       23.44       19.41      5.67 o 
  -1  11  15       73.74       95.63     23.22 o 
   0  11  15      160.81      151.79      9.40 o 
   1  11  15       74.57       71.57      6.82 o 
   0   0  16     3506.50     3651.87     73.06 o 
   1   0  16       76.59       95.21      4.49 o 
   2   0  16      451.06      479.68     11.80 o 
   3   0  16      234.09      242.30      9.43 o 
   4   0  16      386.43      396.10     11.42 o 
   5   0  16      147.49      151.64     12.47 o 
   6   0  16      411.97      498.51     19.38 o 
  -6   1  16       33.39       38.54      8.45 o 
  -5   1  16      467.19      466.71     14.18 o 
  -4   1  16      269.56      249.10     27.19 o 
  -3   1  16      129.67      159.56     10.58 o 
  -2   1  16       94.05      104.35      6.65 o 
  -1   1  16      737.27      671.28     22.00 o 
   0   1  16       26.39       34.04      7.91 o 
   1   1  16      732.55      659.17     38.45 o 
   2   1  16       88.42       99.01      7.09 o 
   3   1  16      128.07      139.99      8.20 o 
   4   1  16      264.66      274.60     12.00 o 
   5   1  16      466.93      503.91     22.37 o 
   6   1  16       32.67       27.47      3.38 o 
  -6   2  16      148.31      142.36     14.81 o 
  -5   2  16      289.97      302.58     29.01 o 
  -4   2  16      270.73      280.12     13.82 o 
  -3   2  16      395.47      390.69      9.64 o 
  -2   2  16       56.23       63.42      4.66 o 
  -1   2  16      269.65      253.87      8.50 o 
   0   2  16     1245.69     1256.80     19.90 o 
   1   2  16      256.22      241.06      6.14 o 
   2   2  16       53.06       50.90      2.50 o 
   3   2  16      396.48      388.13      7.70 o 
   4   2  16      273.67      271.98     13.34 o 
   5   2  16      287.04      316.19     18.56 o 
   6   2  16      147.02      165.64     13.41 o 
  -6   3  16       20.60       18.38      7.81 o 
  -5   3  16       70.32       57.83      5.99 o 
  -4   3  16      465.70      465.45     17.83 o 
  -3   3  16      190.19      191.84     15.02 o 
  -2   3  16       33.11       28.60      2.77 o 
  -1   3  16     1468.65     1474.05     24.82 o 
   0   3  16     1061.05     1054.96     17.89 o 
   1   3  16     1469.87     1416.60     19.20 o 
   2   3  16       35.87       29.80      1.42 o 
   3   3  16      188.69      195.24      9.13 o 
   4   3  16      470.47      491.47     20.27 o 
   5   3  16       70.61       62.57      8.95 o 
   6   3  16       20.41       25.53      3.20 o 
  -6   4  16       27.81       22.24      4.69 o 
  -5   4  16      327.28      325.90     27.59 o 
  -4   4  16       55.16       52.13     17.60 o 
  -3   4  16      102.27      114.77     14.78 o 
  -2   4  16      305.55      346.25     24.49 o 
  -1   4  16      131.05      109.43      4.01 o 
   0   4  16      323.61      286.44      6.88 o 
   1   4  16      136.76      137.14      6.63 o 
   2   4  16      307.05      296.68      7.45 o 
   3   4  16      100.14      102.17      7.07 o 
   4   4  16       55.39       51.96      4.54 o 
   5   4  16      327.08      342.26     16.18 o 
   6   4  16       27.60       30.41      5.71 o 
  -6   5  16        2.79        6.91      4.89 o 
  -5   5  16        2.30        9.51      3.14 o 
  -4   5  16      204.83      227.81     12.17 o 
  -3   5  16      278.99      308.77     17.87 o 
  -2   5  16     1297.25     1350.36     58.09 o 
  -1   5  16       71.97       78.68      4.97 o 
   0   5  16      301.42      270.53      5.87 o 
   1   5  16       72.37       77.19      4.85 o 
   2   5  16     1303.66     1345.16     26.23 o 
   3   5  16      280.81      285.43     11.79 o 
   4   5  16      208.54      233.55     10.58 o 
   5   5  16        2.59        7.28      3.27 o 
   6   5  16        2.73        6.11      3.69 o 
  -5   6  16       32.83       24.45      5.60 o 
  -4   6  16      125.53      157.22     13.04 o 
  -3   6  16      786.01      805.39     23.56 o 
  -2   6  16       55.03       45.81      4.33 o 
  -1   6  16     1109.15     1058.75     31.27 o 
   0   6  16      296.01      284.13      6.11 o 
   1   6  16     1127.39     1159.77     21.42 o 
   2   6  16       52.66       48.99      3.00 o 
   3   6  16      798.80      831.85     17.17 o 
   4   6  16      124.47      121.32     11.98 o 
   5   6  16       33.95       37.94      4.86 o 
  -5   7  16      158.41      191.20     13.51 o 
  -4   7  16      100.32      122.76      8.06 o 
  -3   7  16       14.22        9.88      3.22 o 
  -2   7  16      318.42      361.61     16.05 o 
  -1   7  16      935.32      959.32     24.27 o 
   0   7  16      173.16      172.85     10.60 o 
   1   7  16      938.66      921.42     20.07 o 
   2   7  16      324.34      318.10      8.75 o 
   3   7  16       14.18       13.55      2.13 o 
   4   7  16      104.03      109.78      7.89 o 
   5   7  16      160.19      189.12     24.96 o 
  -4   8  16       71.91      100.41     15.00 o 
  -3   8  16       39.46       26.95     11.65 o 
  -2   8  16      443.71      448.06     12.45 o 
  -1   8  16       39.74       31.80      3.24 o 
   0   8  16      654.38      702.88     20.56 o 
   1   8  16       40.35       34.10      5.39 o 
   2   8  16      444.41      397.14     32.86 o 
   3   8  16       39.57       31.05      4.10 o 
   4   8  16       72.34       76.49     13.45 o 
  -3   9  16      113.47      111.13     12.90 o 
  -2   9  16       24.26       27.69      4.98 o 
  -1   9  16      160.96      159.10     10.29 o 
   0   9  16        2.07        5.62      2.04 o 
   1   9  16      160.15      149.60      7.69 o 
   2   9  16       22.89       22.00      3.97 o 
   3   9  16      113.69       95.31     15.57 o 
  -2  10  16       35.07       27.12      3.79 o 
  -1  10  16       27.79       23.77      3.84 o 
   0  10  16        0.40        4.27      2.49 o 
   1  10  16       27.29       31.64      8.11 o 
   2  10  16       34.48       32.07      4.25 o 
   0  11  16       23.35       15.46      2.62 o 
   1   0  17      700.34      724.97     11.75 o 
   2   0  17       56.17       56.67      4.69 o 
   3   0  17     1033.66     1035.99     25.48 o 
   4   0  17      362.51      374.40     11.88 o 
   5   0  17        0.05        0.82      3.31 o 
   6   0  17       11.62       12.98      3.62 o 
  -6   1  17       71.93       61.86      9.47 o 
  -5   1  17      109.28      114.02      7.68 o 
  -4   1  17      678.95      708.92     19.94 o 
  -3   1  17       62.11       58.93      5.48 o 
  -2   1  17      646.91      616.94      9.79 o 
  -1   1  17      582.86      575.39     12.78 o 
   0   1  17      415.32      398.88     11.58 o 
   1   1  17      594.67      585.12     12.48 o 
   2   1  17      628.82      595.23     10.47 o 
   3   1  17       62.38       57.96      7.31 o 
   4   1  17      670.40      695.28     22.68 o 
   5   1  17      109.11      100.80      6.60 o 
   6   1  17       72.70       83.06      7.46 o 
  -6   2  17      158.40      192.40     16.74 o 
  -5   2  17       92.07       84.33     10.97 o 
  -4   2  17      290.33      297.15     10.47 o 
  -3   2  17      342.90      353.37     20.17 o 
  -2   2  17      129.89      132.74     11.72 o 
  -1   2  17     1002.35     1010.21     18.64 o 
   0   2  17      694.77      693.60     15.50 o 
   1   2  17     1002.79      996.06     18.19 o 
   2   2  17      135.82      130.67      4.28 o 
   3   2  17      346.98      357.19     13.07 o 
   4   2  17      289.87      284.97     24.62 o 
   5   2  17       91.94       88.17      6.77 o 
   6   2  17      156.71      174.59     15.78 o 
  -6   3  17        7.27        4.51      2.70 o 
  -5   3  17      233.52      230.91     12.23 o 
  -4   3  17        4.81        7.22      2.90 o 
  -3   3  17      434.17      445.20     14.54 o 
  -2   3  17      160.04      158.62     19.46 o 
  -1   3  17      886.78      921.42     17.00 o 
   0   3  17        0.40        0.25      2.13 o 
   1   3  17      879.83      879.55     21.43 o 
   2   3  17      159.91      154.44      6.89 o 
   3   3  17      438.26      427.13     11.91 o 
   4   3  17        4.65       10.28      3.18 o 
   5   3  17      231.40      243.74     16.35 o 
   6   3  17        7.89        9.19      2.26 o 
  -6   4  17        3.34        5.05      2.69 o 
  -5   4  17       41.14       52.63      9.90 o 
  -4   4  17       25.23       26.77      4.65 o 
  -3   4  17       54.46       59.42     10.53 o 
  -2   4  17      341.06      339.30     18.12 o 
  -1   4  17       73.77       72.20      2.50 o 
   0   4  17      447.20      421.82      6.99 o 
   1   4  17       73.50       80.02      5.09 o 
   2   4  17      340.72      342.83      6.44 o 
   3   4  17       53.21       58.35      7.56 o 
   4   4  17       24.43       24.15      5.00 o 
   5   4  17       41.49       38.75      5.20 o 
   6   4  17        3.70        8.27      2.26 o 
  -5   5  17      161.76      168.26     20.29 o 
  -4   5  17       66.40       61.14      6.23 o 
  -3   5  17      411.08      416.71     19.69 o 
  -2   5  17       33.88       36.19      4.26 o 
  -1   5  17      427.35      441.52     19.44 o 
   0   5  17     1027.80     1046.07     18.70 o 
   1   5  17      433.15      438.87      9.00 o 
   2   5  17       34.58       37.10      3.68 o 
   3   5  17      412.12      407.91     10.30 o 
   4   5  17       66.10       57.66      4.70 o 
   5   5  17      158.88      197.70      9.49 o 
  -5   6  17       11.00       14.76      9.82 o 
  -4   6  17      184.38      175.10     18.67 o 
  -3   6  17       81.00       97.27     11.78 o 
  -2   6  17      129.58      129.29      6.90 o 
  -1   6  17      200.05      192.43      7.01 o 
   0   6  17      493.87      508.61     14.77 o 
   1   6  17      196.11      196.74      6.92 o 
   2   6  17      125.75      107.35      4.57 o 
   3   6  17       74.78       65.41      6.26 o 
   4   6  17      181.83      241.70     19.19 o 
   5   6  17       10.55       11.59      2.24 o 
  -5   7  17       27.60       32.23      5.51 o 
  -4   7  17      329.77      342.10     13.32 o 
  -3   7  17       99.77       87.72     14.84 o 
  -2   7  17      101.26      116.01      9.88 o 
  -1   7  17      247.00      204.49     18.66 o 
   0   7  17       15.71       12.49      5.27 o 
   1   7  17      246.88      234.51     12.20 o 
   2   7  17      104.81      101.96     10.73 o 
   3   7  17       98.74       81.51      6.89 o 
   4   7  17      332.95      350.08     14.89 o 
   5   7  17       25.86       21.89      8.00 o 
  -4   8  17        4.94        8.24      4.23 o 
  -3   8  17      456.68      529.87     15.74 o 
  -2   8  17       20.80       18.79      3.45 o 
  -1   8  17      162.78      169.49     10.16 o 
   0   8  17       68.36       64.40      6.92 o 
   1   8  17      159.13      164.67     11.09 o 
   2   8  17       20.59       23.09      3.00 o 
   3   8  17      466.07      565.64     34.35 o 
   4   8  17        5.08        5.74      1.78 o 
  -3   9  17        0.83        3.48      1.94 o 
  -2   9  17       76.66       85.76      6.16 o 
  -1   9  17      156.92      179.15      8.51 o 
   0   9  17        2.40        6.77      2.93 o 
   1   9  17      155.50      141.05     15.06 o 
   2   9  17       74.27       69.97     12.06 o 
   3   9  17        0.70        6.89      1.84 o 
  -2  10  17       17.12       16.86      3.37 o 
  -1  10  17       21.85       19.51      3.62 o 
   0  10  17      181.50      176.77     14.15 o 
   1  10  17       21.57       11.52      5.48 o 
   2  10  17       16.60       17.99      6.01 o 
   0   0  18     4993.06     5246.45    116.54 o 
   1   0  18       32.14       29.89      4.80 o 
   3   0  18      306.70      322.77     16.03 o 
   4   0  18      262.24      250.91     14.58 o 
   5   0  18      316.28      318.18     13.30 o 
   6   0  18       75.06       86.68      6.50 o 
  -6   1  18       96.26       96.69     13.19 o 
  -5   1  18      353.10      360.11     14.28 o 
  -4   1  18      415.08      426.32     14.86 o 
  -3   1  18        6.79        4.27      2.58 o 
  -2   1  18      237.21      243.00      5.88 o 
  -1   1  18     1177.94     1202.42     20.43 o 
   0   1  18       88.91       93.26      4.28 o 
   1   1  18     1154.92     1124.92     35.59 o 
   2   1  18      247.72      243.75     10.28 o 
   3   1  18        7.12       10.38      2.09 o 
   4   1  18      410.98      416.02     34.60 o 
   5   1  18      358.12      365.97     17.61 o 
   6   1  18       97.18       95.67      8.49 o 
  -6   2  18       15.46        9.98      6.58 o 
  -5   2  18      111.24      102.93     13.62 o 
  -4   2  18      315.81      283.62     10.61 o 
  -3   2  18      444.10      448.98     21.69 o 
  -2   2  18      403.57      421.76     19.67 o 
  -1   2  18     1049.41      996.37     37.90 o 
   0   2  18      266.14      261.63      8.57 o 
   1   2  18     1068.46     1059.74     19.18 o 
   2   2  18      407.80      412.89      6.07 o 
   3   2  18      437.61      446.53     15.97 o 
   4   2  18      318.36      313.60     12.25 o 
   5   2  18      112.83      143.70     11.08 o 
   6   2  18       15.47       19.69      6.52 o 
  -6   3  18      104.42      105.91     13.00 o 
  -5   3  18       38.11       37.75      4.54 o 
  -4   3  18      218.24      258.62     22.33 o 
  -3   3  18       59.14       68.78      3.98 o 
  -2   3  18      540.52      561.90     17.52 o 
  -1   3  18      417.77      399.87      7.62 o 
   0   3  18     1808.81     1930.50     31.03 o 
   1   3  18      426.24      395.98     10.35 o 
   2   3  18      527.74      522.81      9.59 o 
   3   3  18       60.20       57.23      3.74 o 
   4   3  18      209.88      254.74     15.25 o 
   5   3  18       38.57       47.84      4.80 o 
   6   3  18      105.36      105.92     10.80 o 
  -6   4  18       92.01       96.86     14.93 o 
  -5   4  18      139.04      184.20     20.03 o 
  -4   4  18        4.13       10.22      2.21 o 
  -3   4  18       71.06       72.18      7.42 o 
  -2   4  18      108.86      119.22     10.69 o 
  -1   4  18      904.45      911.88     17.29 o 
   0   4  18      192.15      185.48      8.67 o 
   1   4  18      889.78      923.99     23.70 o 
   2   4  18      111.91      117.09      6.34 o 
   3   4  18       74.12       78.44      5.39 o 
   4   4  18        5.01        8.41      2.66 o 
   5   4  18      141.23      135.57     13.68 o 
   6   4  18       91.02      102.81     11.01 o 
  -5   5  18        4.47        1.21      2.11 o 
  -4   5  18      260.25      244.39     26.67 o 
  -3   5  18       22.53       29.39      8.03 o 
  -2   5  18      679.52      653.24     25.80 o 
  -1   5  18      186.48      189.35     13.17 o 
   0   5  18     2217.66     2228.83     53.53 o 
   1   5  18      191.40      185.83      7.58 o 
   2   5  18      690.78      677.03     27.91 o 
   3   5  18       23.11       22.26      2.39 o 
   4   5  18      273.31      284.04      8.71 o 
   5   5  18        3.99        6.03      2.34 o 
  -5   6  18       40.03       26.28      9.14 o 
  -4   6  18       23.05       28.62      3.53 o 
  -3   6  18       93.70       86.39      9.59 o 
  -2   6  18      139.50      150.33     12.93 o 
  -1   6  18      915.92      915.54     35.01 o 
   0   6  18        3.20        3.23      2.42 o 
   1   6  18      915.62      908.04     17.67 o 
   2   6  18      138.45      132.97      7.05 o 
   3   6  18       99.63       94.29      7.66 o 
   4   6  18       22.71       21.89      3.77 o 
   5   6  18       41.86       40.43      5.75 o 
  -4   7  18       12.51       10.36      2.63 o 
  -3   7  18       81.70       61.47      8.97 o 
  -2   7  18       51.81       51.15      5.91 o 
  -1   7  18        2.31        6.82      2.69 o 
   0   7  18      995.12     1052.56     23.10 o 
   1   7  18        1.64        4.97      1.96 o 
   2   7  18       51.29       54.11      6.98 o 
   3   7  18       80.99       62.14      5.55 o 
   4   7  18       14.40       16.70      3.39 o 
  -4   8  18       46.99       41.89      8.18 o 
  -3   8  18        5.09        9.79      3.84 o 
  -2   8  18      122.05      149.64     14.88 o 
  -1   8  18      128.46      131.85     15.05 o 
   0   8  18      110.51      100.19     11.23 o 
   1   8  18      129.91      126.93     11.18 o 
   2   8  18      120.51      121.18      7.02 o 
   3   8  18        4.78        5.12      1.75 o 
   4   8  18       46.86       55.13      7.56 o 
  -3   9  18       19.23       22.60      3.65 o 
  -2   9  18       51.51       41.22      5.48 o 
  -1   9  18       10.24       10.55      2.16 o 
   0   9  18      185.73      202.25     21.77 o 
   1   9  18       10.31       11.47      2.27 o 
   2   9  18       50.26       49.88      6.99 o 
   3   9  18       18.28       17.20      3.10 o 
  -2  10  18       20.77       23.71      6.82 o 
  -1  10  18      272.18      288.21     15.41 o 
   0  10  18       62.89       70.25      9.84 o 
   1  10  18      271.79      305.51     24.26 o 
   2  10  18       21.16       21.29      6.26 o 
   1   0  19      790.66      791.68     13.74 o 
   2   0  19        4.67        6.83      1.40 o 
   3   0  19       55.00       52.55      4.99 o 
   4   0  19      173.29      174.14     10.07 o 
   5   0  19       28.67       35.50      4.13 o 
   6   0  19       37.40       24.54      3.80 o 
  -6   1  19       27.33       37.69      5.64 o 
  -5   1  19       97.09       97.50      9.33 o 
  -4   1  19      199.55      191.40      8.24 o 
  -3   1  19      198.77      223.67      9.65 o 
  -2   1  19       36.62       38.06      2.33 o 
  -1   1  19      561.56      572.21     12.84 o 
   0   1  19       84.22       68.07      3.80 o 
   1   1  19      572.11      548.72     10.76 o 
   2   1  19       37.48       37.28      3.49 o 
   3   1  19      193.18      194.65      5.73 o 
   4   1  19      198.35      186.57     12.35 o 
   5   1  19       98.68      103.77      8.48 o 
   6   1  19       26.34       27.28      3.23 o 
  -6   2  19      158.92      160.33     22.91 o 
  -5   2  19       49.99       45.00      6.61 o 
  -4   2  19      153.94      144.60     11.59 o 
  -3   2  19       47.28       42.84      3.86 o 
  -2   2  19      213.33      226.78     17.04 o 
  -1   2  19       65.17       65.88      4.65 o 
   0   2  19      109.36       90.62      8.39 o 
   1   2  19       68.26       69.62      5.07 o 
   2   2  19      219.75      215.43      8.71 o 
   3   2  19       44.56       38.72      3.07 o 
   4   2  19      147.19      143.91      6.39 o 
   5   2  19       48.52       37.81      3.92 o 
   6   2  19      160.80      168.36     15.70 o 
  -6   3  19       44.87       35.24      4.84 o 
  -5   3  19       73.23       57.60      9.33 o 
  -4   3  19      217.36      200.62     29.34 o 
  -3   3  19      968.00      892.11     29.99 o 
  -2   3  19      290.58      298.16     13.18 o 
  -1   3  19      687.20      676.95     12.38 o 
   0   3  19      150.23      147.39      4.63 o 
   1   3  19      690.26      653.43     16.27 o 
   2   3  19      274.74      270.60      5.09 o 
   3   3  19      951.86      966.23     21.73 o 
   4   3  19      221.77      215.83     14.34 o 
   5   3  19       73.52       79.07      8.54 o 
   6   3  19       44.75       34.49      4.28 o 
  -5   4  19        4.20        6.15      2.81 o 
  -4   4  19      214.77      201.17     18.60 o 
  -3   4  19      769.02      775.72     24.36 o 
  -2   4  19      372.74      358.42     13.08 o 
  -1   4  19      391.98      385.67     14.01 o 
   0   4  19        6.68        8.94      2.85 o 
   1   4  19      398.16      397.43     15.62 o 
   2   4  19      367.00      384.17      9.74 o 
   3   4  19      787.20      827.29     21.62 o 
   4   4  19      213.30      198.24     14.92 o 
   5   4  19        4.81       10.71      2.58 o 
  -5   5  19       97.89       70.03      6.78 o 
  -4   5  19      110.95      106.63      5.81 o 
  -3   5  19      212.55      226.09     23.08 o 
  -2   5  19      912.18      963.52     29.73 o 
  -1   5  19       39.53       46.46     11.10 o 
   0   5  19       99.60       88.06      6.57 o 
   1   5  19       39.19       45.95      2.94 o 
   2   5  19      935.52      971.98     21.08 o 
   3   5  19      206.22      207.15      8.03 o 
   4   5  19      112.86      109.70      7.63 o 
   5   5  19       96.93       89.12      9.86 o 
  -5   6  19       32.43       25.01      3.90 o 
  -4   6  19       79.09       76.33     14.62 o 
  -3   6  19       14.35        8.37      2.28 o 
  -2   6  19       84.16       88.71      7.90 o 
  -1   6  19      148.38      141.94     12.29 o 
   0   6  19      853.11      934.09     35.92 o 
   1   6  19      150.16      182.59      5.21 o 
   2   6  19       79.75       79.97      5.78 o 
   3   6  19       14.66        9.88      3.61 o 
   4   6  19       75.93       59.79      5.03 o 
   5   6  19       32.66       34.05      3.83 o 
  -4   7  19       66.36       66.28      5.70 o 
  -3   7  19       22.58       35.59      7.61 o 
  -2   7  19       11.86        8.61      4.72 o 
  -1   7  19       73.23       79.01      6.52 o 
   0   7  19        9.33        7.32      2.03 o 
   1   7  19       72.06       80.87     13.43 o 
   2   7  19       12.07       18.96      2.03 o 
   3   7  19       21.64       25.16      3.19 o 
   4   7  19       66.73       64.09      5.44 o 
  -4   8  19        9.59        9.97      3.51 o 
  -3   8  19      101.18      127.88     11.11 o 
  -2   8  19       87.13       84.41     15.67 o 
  -1   8  19       53.63       40.66      5.35 o 
   0   8  19       21.34       22.74      4.30 o 
   1   8  19       54.81       59.33      7.38 o 
   2   8  19       85.69       90.06     18.15 o 
   3   8  19      104.43       98.64     12.89 o 
   4   8  19        8.97        8.68      1.66 o 
  -3   9  19       26.62       24.85      3.62 o 
  -2   9  19        3.24        3.06      2.36 o 
  -1   9  19      156.59      181.19     24.27 o 
   0   9  19        3.38        6.70      2.39 o 
   1   9  19      157.69      150.24     19.07 o 
   2   9  19        3.06        3.38      2.15 o 
   3   9  19       25.37       15.84      3.17 o 
  -1  10  19       36.92       31.51      6.40 o 
   0  10  19      129.81      109.95     12.86 o 
   1  10  19       35.62       26.50      5.15 o 
   0   0  20     1091.47     1094.73     39.84 o 
   1   0  20     1758.53     1860.24     29.98 o 
   2   0  20       26.00       31.01      2.37 o 
   3   0  20        6.52        8.47      3.06 o 
   4   0  20       70.83       81.37      7.90 o 
   5   0  20       24.99       28.55      3.41 o 
   6   0  20        6.11       13.45      7.95 o 
  -6   1  20       12.13       14.71      9.89 o 
  -5   1  20       30.37       30.93      5.36 o 
  -4   1  20       76.17       55.36      6.82 o 
  -3   1  20       80.91       73.48      6.72 o 
  -2   1  20        7.95        6.38      1.55 o 
  -1   1  20       27.74       24.22      1.77 o 
   0   1  20      941.47      937.30     15.92 o 
   1   1  20       27.02       27.90      3.85 o 
   2   1  20       10.05        6.68      1.53 o 
   3   1  20       81.23       76.74      7.39 o 
   4   1  20       81.27       75.13      4.76 o 
   5   1  20       29.04       17.38      6.97 o 
   6   1  20       11.47       13.80      4.57 o 
  -6   2  20       74.66       60.06     11.21 o 
  -5   2  20        8.18        6.17      2.63 o 
  -4   2  20       68.92       81.56      6.21 o 
  -3   2  20      237.98      271.51     11.26 o 
  -2   2  20       83.98       71.79      3.12 o 
  -1   2  20       18.53       20.28      2.31 o 
   0   2  20      808.15      786.71     13.47 o 
   1   2  20       17.66       18.16      3.58 o 
   2   2  20       79.31       79.49      6.08 o 
   3   2  20      226.90      236.91      4.90 o 
   4   2  20       69.82       75.12      5.95 o 
   5   2  20        8.95        5.56      1.56 o 
   6   2  20       75.95       84.69      6.78 o 
  -6   3  20       19.15       23.94      5.67 o 
  -5   3  20      385.00      416.21     39.40 o 
  -4   3  20        8.80       12.54      2.90 o 
  -3   3  20       36.76       33.74      6.72 o 
  -2   3  20      140.35      141.92      6.44 o 
  -1   3  20      708.48      693.66     18.19 o 
   0   3  20       58.54       55.15      5.04 o 
   1   3  20      718.75      683.46     13.80 o 
   2   3  20      141.79      137.46      7.67 o 
   3   3  20       38.08       39.45      3.20 o 
   4   3  20        8.38        5.65      1.82 o 
   5   3  20      380.47      451.04     12.09 o 
   6   3  20       18.88       21.30      4.74 o 
  -5   4  20      100.63      108.90     10.06 o 
  -4   4  20      286.31      343.02     25.63 o 
  -3   4  20       62.03       70.47      6.44 o 
  -2   4  20      197.75      183.73     24.14 o 
  -1   4  20        2.30        6.03      1.73 o 
   0   4  20     2766.84     2927.48     49.92 o 
   1   4  20        2.65        5.34      1.78 o 
   2   4  20      194.03      167.85      5.38 o 
   3   4  20       61.53       60.39      6.84 o 
   4   4  20      286.34      317.66     15.88 o 
   5   4  20      100.69      114.68     10.20 o 
  -5   5  20      220.03      263.30     24.75 o 
  -4   5  20      107.65      116.98     21.60 o 
  -3   5  20       12.00        8.03      4.50 o 
  -2   5  20      102.75       92.78      9.63 o 
  -1   5  20     1036.52     1030.48     32.86 o 
   0   5  20       43.99       41.60      3.06 o 
   1   5  20     1044.58     1104.23     22.89 o 
   2   5  20       98.94       95.58      4.87 o 
   3   5  20       11.18       10.88      1.73 o 
   4   5  20      105.93      126.00      7.66 o 
   5   5  20      214.91      224.48     17.43 o 
  -5   6  20       12.73       13.19      2.85 o 
  -4   6  20       13.30        6.55      3.18 o 
  -3   6  20      100.86       98.10     12.15 o 
  -2   6  20      136.31      140.35     24.40 o 
  -1   6  20       55.96       56.76      6.90 o 
   0   6  20      988.78      906.18     58.81 o 
   1   6  20       58.29       60.99      3.31 o 
   2   6  20      136.92      140.27      7.91 o 
   3   6  20      103.89      105.54      6.88 o 
   4   6  20       12.77       11.72      3.06 o 
   5   6  20       13.53       16.32      4.52 o 
  -4   7  20       26.55       29.18      4.52 o 
  -3   7  20       12.51       10.66      3.02 o 
  -2   7  20       46.04       53.55      4.48 o 
  -1   7  20       44.96       51.69      4.71 o 
   0   7  20        1.30        5.18      2.72 o 
   1   7  20       43.98       41.24      4.43 o 
   2   7  20       45.07       53.90      4.33 o 
   3   7  20       11.63       12.72      2.38 o 
  -3   8  20       48.69       53.51      5.43 o 
  -2   8  20        9.29       10.42      2.53 o 
  -1   8  20      116.42      106.79     13.26 o 
   0   8  20       41.95       30.44      3.47 o 
   1   8  20      116.24       98.86     12.24 o 
   2   8  20        9.13       17.87      3.85 o 
   3   8  20       51.03       34.00      6.88 o 
  -3   9  20        4.70        7.50      2.21 o 
  -2   9  20      159.32      176.87      8.03 o 
  -1   9  20       61.73       52.62      4.94 o 
   0   9  20        7.12       11.74      2.59 o 
   1   9  20       62.04       52.93      7.32 o 
   2   9  20      161.56      154.62     13.93 o 
   3   9  20        4.57        6.35      3.15 o 
  -1  10  20       85.80      107.92     14.72 o 
   0  10  20      280.66      321.69      8.72 o 
   1  10  20       85.59       98.98      6.00 o 
   1   0  21      288.80      322.05      8.64 o 
   2   0  21      227.59      233.80      8.20 o 
   3   0  21      564.23      576.39     16.01 o 
   4   0  21        6.59       12.58      2.04 o 
   5   0  21       70.31       64.92      6.32 o 
   6   0  21       41.19       46.68      8.15 o 
  -6   1  21       37.86       39.78      6.08 o 
  -5   1  21       81.40       71.45      9.47 o 
  -4   1  21       31.96       40.81      3.46 o 
  -3   1  21      481.71      487.36     17.55 o 
  -2   1  21      548.11      552.61     11.89 o 
  -1   1  21       21.70       18.77      3.56 o 
   0   1  21      156.67      171.06     10.94 o 
   1   1  21       24.91       24.10      3.71 o 
   2   1  21      551.96      534.96     11.96 o 
   3   1  21      490.96      475.69     13.64 o 
   4   1  21       30.60       32.59      5.82 o 
   5   1  21       79.61       84.91      8.54 o 
   6   1  21       37.85       40.65      6.82 o 
  -6   2  21       39.17       42.66      5.28 o 
  -5   2  21       68.71       64.79      9.89 o 
  -4   2  21       90.40       73.13      9.79 o 
  -3   2  21       25.78       22.79      6.06 o 
  -2   2  21      476.66      479.28     12.61 o 
  -1   2  21      119.34      113.75      5.39 o 
   0   2  21      956.82      894.73     15.68 o 
   1   2  21      118.77      122.07      6.93 o 
   2   2  21      478.84      457.01     14.41 o 
   3   2  21       28.19       26.90      2.95 o 
   4   2  21       93.55       90.78      9.58 o 
   5   2  21       68.72       72.69      7.71 o 
   6   2  21       39.32       37.18      5.50 o 
  -5   3  21       18.83       24.70      5.13 o 
  -4   3  21      201.56      205.01     23.60 o 
  -3   3  21      156.08      143.64      7.55 o 
  -2   3  21      342.87      356.89     18.83 o 
  -1   3  21       48.75       46.85      3.88 o 
   0   3  21       22.47       20.82      3.40 o 
   1   3  21       44.66       45.63      3.83 o 
   2   3  21      344.02      338.00      8.36 o 
   3   3  21      156.80      146.27      9.78 o 
   4   3  21      199.26      216.89     11.90 o 
   5   3  21       19.13       15.97      6.82 o 
  -5   4  21        7.26        6.79      3.68 o 
  -4   4  21      110.17      111.72     14.44 o 
  -3   4  21      517.92      553.33     24.80 o 
  -2   4  21       11.91       17.55      4.02 o 
  -1   4  21       86.05       83.26      5.40 o 
   0   4  21        8.30        8.65      4.11 o 
   1   4  21       84.17       82.22      5.94 o 
   2   4  21       12.10       16.69      1.74 o 
   3   4  21      522.55      540.55     15.20 o 
   4   4  21      110.53      115.87      8.94 o 
   5   4  21        6.54        8.78      1.80 o 
  -5   5  21       49.44       58.13      8.10 o 
  -4   5  21      143.77      168.93     22.47 o 
  -3   5  21       13.09       17.35      6.16 o 
  -2   5  21       22.89       20.70      9.84 o 
  -1   5  21       60.75       48.21      4.27 o 
   0   5  21       43.38       39.26      3.95 o 
   1   5  21       60.03       60.20      5.08 o 
   2   5  21       20.59       20.44      2.57 o 
   3   5  21       12.24       12.43      2.89 o 
   4   5  21      146.98      139.52     12.76 o 
   5   5  21       50.04       64.27      5.23 o 
  -4   6  21       42.38       41.83      6.99 o 
  -3   6  21       88.12       82.67     10.36 o 
  -2   6  21      115.47      113.75      7.84 o 
  -1   6  21      107.90       95.31      5.94 o 
   0   6  21       32.74       36.38      8.54 o 
   1   6  21      106.82       97.08      5.77 o 
   2   6  21      116.67      116.16      9.20 o 
   3   6  21       88.73       90.56      5.96 o 
   4   6  21       42.64       50.67      4.17 o 
  -4   7  21       14.10       13.04      3.99 o 
  -3   7  21      283.37      332.63     27.32 o 
  -2   7  21       10.90       12.98      2.66 o 
  -1   7  21       58.17       59.11      4.34 o 
   0   7  21       89.61       70.18      9.04 o 
   1   7  21       58.74       71.89     14.75 o 
   2   7  21       10.19       12.18      2.57 o 
   3   7  21      285.08      299.28     11.91 o 
   4   7  21       13.95       17.97      3.21 o 
  -3   8  21       31.21       37.28      4.71 o 
  -2   8  21      353.28      384.97     22.11 o 
  -1   8  21       41.30       37.60      5.31 o 
   0   8  21        0.81        5.54      1.83 o 
   1   8  21       40.28       32.97      4.36 o 
   2   8  21      358.08      340.43     44.69 o 
   3   8  21       29.76       17.02      7.66 o 
  -2   9  21       22.18       22.25      6.42 o 
  -1   9  21      101.81      123.30     14.31 o 
   0   9  21       69.61       78.86      9.34 o 
   1   9  21      103.19      102.31     12.62 o 
   2   9  21       22.08       14.66      3.89 o 
   0  10  21       48.16       52.67      4.40 o 
   0   0  22      501.75      463.30     15.19 o 
   1   0  22      753.59      757.39     13.46 o 
   2   0  22       36.10       30.54      2.40 o 
   3   0  22        2.95        4.32      2.19 o 
   4   0  22       76.09       98.22      9.33 o 
   5   0  22       68.31       72.41      7.17 o 
   6   0  22       95.06       99.98     10.01 o 
  -5   1  22      182.25      201.28     23.75 o 
  -4   1  22       66.19       79.98      9.59 o 
  -3   1  22      159.12      170.47     14.26 o 
  -2   1  22       58.01       49.11      6.25 o 
  -1   1  22      165.93      167.21      6.01 o 
   0   1  22     1922.54     1929.41     31.66 o 
   1   1  22      164.91      177.06      6.52 o 
   2   1  22       56.81       62.89      4.39 o 
   3   1  22      154.57      155.93     11.18 o 
   4   1  22       69.42       82.69      6.66 o 
   5   1  22      181.75      212.94     14.04 o 
  -5   2  22       13.10       28.47      4.60 o 
  -4   2  22       51.09       46.76     11.95 o 
  -3   2  22      152.73      145.08     10.83 o 
  -2   2  22      476.47      502.80     17.94 o 
  -1   2  22      457.51      419.86     14.90 o 
   0   2  22       90.91       93.90      5.22 o 
   1   2  22      461.75      432.02     11.46 o 
   2   2  22      471.68      464.53     11.57 o 
   3   2  22      157.71      154.57      6.54 o 
   4   2  22       48.56       49.89      4.51 o 
   5   2  22       14.52       16.40      3.89 o 
  -5   3  22       14.78       16.13      3.75 o 
  -4   3  22      168.75      124.03     21.48 o 
  -3   3  22      352.96      389.02     24.15 o 
  -2   3  22       26.78       30.29      5.11 o 
  -1   3  22       53.01       51.42      4.17 o 
   0   3  22      436.84      401.12     10.19 o 
   1   3  22       52.22       48.14      5.48 o 
   2   3  22       28.31       30.16      2.44 o 
   3   3  22      350.21      357.34      7.94 o 
   4   3  22      173.25      179.66     13.82 o 
   5   3  22       14.32       15.95      6.91 o 
  -5   4  22        1.32        6.48      4.50 o 
  -4   4  22        5.54        9.38      2.94 o 
  -3   4  22      417.67      393.27     15.22 o 
  -2   4  22       86.18      101.46      6.33 o 
  -1   4  22      560.02      558.52     19.31 o 
   0   4  22      395.36      399.87     13.06 o 
   1   4  22      558.67      551.40     13.78 o 
   2   4  22       88.52       84.52      8.02 o 
   3   4  22      414.78      421.29     10.95 o 
   4   4  22        5.43       16.14      2.45 o 
   5   4  22        1.24        5.44      2.32 o 
  -5   5  22       49.92       52.82     11.37 o 
  -4   5  22      103.98       94.03     14.78 o 
  -3   5  22      132.09      143.21      9.53 o 
  -2   5  22       73.50       87.03      9.35 o 
  -1   5  22       22.25       19.50      3.13 o 
   0   5  22      364.08      391.33     16.02 o 
   1   5  22       22.66       21.58      2.95 o 
   2   5  22       74.08       91.63      9.41 o 
   3   5  22      130.72      137.12      8.41 o 
   4   5  22      102.64       93.87      7.40 o 
   5   5  22       50.31       51.08     10.55 o 
  -4   6  22       26.10       23.91      4.89 o 
  -3   6  22       64.72       75.97      8.55 o 
  -2   6  22       43.58       62.10      4.94 o 
  -1   6  22      168.12      179.33      9.83 o 
   0   6  22       37.42       43.68      4.94 o 
   1   6  22      167.36      183.54      6.95 o 
   2   6  22       46.14       57.47      5.86 o 
   3   6  22       63.57       61.59      7.84 o 
   4   6  22       26.45       24.53      3.65 o 
  -4   7  22       87.34      107.71     15.03 o 
  -3   7  22        2.39        8.35      2.62 o 
  -2   7  22       28.74       35.71      4.27 o 
  -1   7  22      138.90      156.88      6.47 o 
   0   7  22      183.06      202.45     17.10 o 
   1   7  22      141.43      168.36     28.85 o 
   2   7  22       27.94       38.66      4.60 o 
   3   7  22        1.77        3.35      2.21 o 
   4   7  22       89.83       93.41      8.70 o 
  -3   8  22       13.14       17.98      3.24 o 
  -2   8  22       13.49       16.15      4.98 o 
  -1   8  22      259.92      319.36     17.90 o 
   0   8  22      166.84      185.98     13.04 o 
   1   8  22      255.92      305.19     24.85 o 
   2   8  22       14.43       15.82      6.33 o 
   3   8  22       13.44       15.30      2.29 o 
  -2   9  22       43.64       41.13      3.85 o 
  -1   9  22       13.52        8.69      5.85 o 
   0   9  22      108.66       91.38      6.71 o 
   1   9  22       13.57       10.10      5.38 o 
   2   9  22       44.16       37.91      7.27 o 
   1   0  23       74.32       75.28      4.23 o 
   2   0  23      320.71      305.36      9.18 o 
   3   0  23      681.95      681.76     17.58 o 
   4   0  23       43.54       42.54      3.65 o 
   5   0  23       43.85       41.06      6.82 o 
  -5   1  23       76.43       79.99     12.92 o 
  -4   1  23      192.15      171.52     14.32 o 
  -3   1  23      211.63      192.72     11.17 o 
  -2   1  23      717.75      756.97     21.08 o 
  -1   1  23       53.26       44.51      3.15 o 
   0   1  23      817.58      825.60     25.62 o 
   1   1  23       51.78       48.75      4.44 o 
   2   1  23      697.39      718.16     16.20 o 
   3   1  23      210.28      193.53     10.14 o 
   4   1  23      187.20      158.53     11.87 o 
   5   1  23       74.24       84.55      6.67 o 
  -5   2  23       25.16       34.70      4.21 o 
  -4   2  23        7.90        7.93      2.17 o 
  -3   2  23      362.75      374.85     41.51 o 
  -2   2  23      399.16      429.38     14.89 o 
  -1   2  23      639.40      616.31     13.43 o 
   0   2  23      158.80      141.77     14.15 o 
   1   2  23      635.66      589.06     13.56 o 
   2   2  23      396.76      396.30     10.22 o 
   3   2  23      355.18      320.96      9.64 o 
   4   2  23        8.20        9.00      2.61 o 
   5   2  23       26.39       36.66      4.57 o 
  -5   3  23       58.09       54.26      6.21 o 
  -4   3  23        2.03        9.16      2.18 o 
  -3   3  23       36.54       44.18     11.93 o 
  -2   3  23      671.95      679.58     57.99 o 
  -1   3  23       24.51       16.15      1.87 o 
   0   3  23      236.80      230.93      7.71 o 
   1   3  23       24.51       22.28      2.26 o 
   2   3  23      670.14      681.07     15.86 o 
   3   3  23       35.61       38.33      3.27 o 
   4   3  23        1.70        5.88      1.97 o 
   5   3  23       57.68       52.84      7.18 o 
  -5   4  23       27.91       31.83      6.51 o 
  -4   4  23        0.12        1.62      2.15 o 
  -3   4  23      136.25      133.52     11.12 o 
  -2   4  23      284.58      290.73     29.59 o 
  -1   4  23       65.01       64.21      6.82 o 
   0   4  23        2.06        5.17      1.69 o 
   1   4  23       63.41       58.99      3.99 o 
   2   4  23      291.27      304.18      8.48 o 
   3   4  23      136.12      145.81      6.23 o 
   4   4  23        0.12        3.86      2.96 o 
   5   4  23       28.03       38.30      7.62 o 
  -4   5  23      106.95      108.31     15.35 o 
  -3   5  23       18.02       23.37      4.83 o 
  -2   5  23        1.81        4.04      1.49 o 
  -1   5  23       59.11       59.72      9.69 o 
   0   5  23      108.20       77.88      6.48 o 
   1   5  23       59.38       63.87      5.91 o 
   2   5  23        1.18        5.92      2.30 o 
   3   5  23       19.17       13.17      2.20 o 
   4   5  23      104.70       98.29     10.02 o 
  -4   6  23      121.39      144.55      8.18 o 
  -3   6  23       22.38       21.85      3.19 o 
  -2   6  23       72.70       66.99      7.73 o 
  -1   6  23      155.09      155.07     28.92 o 
   0   6  23      195.85      194.76     10.27 o 
   1   6  23      150.54      139.69      7.92 o 
   2   6  23       74.35       87.42      8.70 o 
   3   6  23       19.53       18.25      2.66 o 
   4   6  23      121.16      109.18     12.01 o 
  -3   7  23      115.82      121.18     13.65 o 
  -2   7  23      100.51      114.75     11.83 o 
  -1   7  23       68.70       65.21      5.40 o 
   0   7  23       49.37       50.63      5.55 o 
   1   7  23       72.26       67.03      8.17 o 
   2   7  23      104.16      105.42     12.40 o 
   3   7  23      115.84      126.40     15.86 o 
  -3   8  23      105.90      101.86     16.15 o 
  -2   8  23       93.27      101.24     10.94 o 
  -1   8  23       64.72       47.22      6.79 o 
   0   8  23       64.02       64.85      6.70 o 
   1   8  23       65.89       50.30     10.85 o 
   2   8  23       94.95      125.43     22.71 o 
   3   8  23      103.56       93.45     11.18 o 
  -1   9  23       20.99       17.12      5.48 o 
   0   9  23       18.95       18.09      3.97 o 
   1   9  23       21.01       17.45      3.21 o 
   0   0  24     1705.40     1759.98     49.89 o 
   1   0  24      186.93      167.80     15.17 o 
   2   0  24       96.51       89.83      7.17 o 
   3   0  24      360.28      352.56     13.70 o 
   4   0  24        1.35        3.13      1.95 o 
   5   0  24        8.49        5.86      5.30 o 
  -5   1  24      158.82      164.08     21.48 o 
  -4   1  24      228.92      230.21     19.71 o 
  -3   1  24      282.03      256.12     17.31 o 
  -2   1  24      149.75      146.87      6.69 o 
  -1   1  24      543.61      544.17     13.86 o 
   0   1  24        7.71        9.08      1.47 o 
   1   1  24      538.11      522.81     13.52 o 
   2   1  24      151.01      157.72      6.35 o 
   3   1  24      272.63      261.28      9.76 o 
   4   1  24      230.92      239.98      9.01 o 
   5   1  24      162.03      152.09     11.96 o 
  -5   2  24       41.00       35.42      7.09 o 
  -4   2  24      120.98      121.06      6.81 o 
  -3   2  24      176.17      206.73     19.52 o 
  -2   2  24       63.63       66.57      6.42 o 
  -1   2  24      284.64      271.23      9.63 o 
   0   2  24      899.81      925.92     20.56 o 
   1   2  24      288.84      290.80      7.69 o 
   2   2  24       61.68       55.87      3.52 o 
   3   2  24      178.96      190.07     15.53 o 
   4   2  24      116.26      113.90     10.40 o 
   5   2  24       42.77       33.31      4.64 o 
  -5   3  24       16.25       12.56     10.70 o 
  -4   3  24      216.19      228.50     13.23 o 
  -3   3  24      113.47      122.94      8.45 o 
  -2   3  24        1.16        5.71      2.71 o 
  -1   3  24      201.38      204.61     10.02 o 
   0   3  24      173.26      183.62      5.92 o 
   1   3  24      203.03      187.67      7.20 o 
   2   3  24        0.95        2.41      1.11 o 
   3   3  24      113.76       97.91      7.58 o 
   4   3  24      217.84      240.22     12.17 o 
   5   3  24       15.47       14.80      3.78 o 
  -5   4  24      178.37      153.82     23.15 o 
  -4   4  24       69.84       75.49      8.05 o 
  -3   4  24      101.48      112.21     11.18 o 
  -2   4  24      221.76      218.02     13.05 o 
  -1   4  24      616.43      630.95     18.19 o 
   0   4  24       10.48       11.94      2.56 o 
   1   4  24      605.27      601.12     12.43 o 
   2   4  24      221.94      215.79     13.63 o 
   3   4  24      101.99      122.81     10.60 o 
   4   4  24       68.56       63.35      8.23 o 
   5   4  24      180.84      186.04     16.76 o 
  -4   5  24      189.47      197.14     25.97 o 
  -3   5  24       68.09       84.58      9.76 o 
  -2   5  24       58.93       68.22      5.31 o 
  -1   5  24       65.69       57.20      5.29 o 
   0   5  24      185.20      170.57     13.57 o 
   1   5  24       65.65       67.68      5.57 o 
   2   5  24       57.47       55.59      4.47 o 
   3   5  24       64.63       74.58      5.36 o 
   4   5  24      189.25      175.16     12.58 o 
  -4   6  24       44.60       40.20     11.29 o 
  -3   6  24       20.31       31.58      5.76 o 
  -2   6  24       26.52       22.07      3.65 o 
  -1   6  24      113.14      113.24     13.19 o 
   0   6  24      238.02      271.37     32.90 o 
   1   6  24      112.39       94.74      6.87 o 
   2   6  24       26.47       23.16      3.56 o 
   3   6  24       21.44       22.76      3.28 o 
   4   6  24       46.62       55.55      7.11 o 
  -3   7  24       12.78        9.14      2.75 o 
  -2   7  24       48.16       28.46      6.00 o 
  -1   7  24       31.26       40.33      3.80 o 
   0   7  24      139.05      140.65     14.97 o 
   1   7  24       31.70       34.21      6.46 o 
   2   7  24       49.24       37.83      6.88 o 
   3   7  24       13.59       12.80      3.38 o 
  -2   8  24       16.56       21.36      4.53 o 
  -1   8  24       15.55       10.96      1.98 o 
   0   8  24      138.62      142.64     17.67 o 
   1   8  24       15.02        7.26      2.78 o 
   2   8  24       17.61       12.00      4.32 o 
  -1   9  24       49.04       46.59      7.36 o 
   0   9  24        1.84        9.09      2.88 o 
   1   9  24       48.10       40.20      6.29 o 
   1   0  25      140.63      141.65      7.56 o 
   2   0  25       10.79       12.96      2.93 o 
   3   0  25       10.44       14.64      2.65 o 
   4   0  25       12.05       11.93      2.10 o 
   5   0  25        0.47        5.28      2.44 o 
  -5   1  25       11.23       15.87      7.05 o 
  -4   1  25       54.16       48.86      4.88 o 
  -3   1  25       33.56       33.24      3.92 o 
  -2   1  25      138.38      144.31     11.16 o 
  -1   1  25       34.27       35.53      3.22 o 
   0   1  25      110.81      113.25      4.09 o 
   1   1  25       35.29       35.81      2.93 o 
   2   1  25      135.41      144.68     10.04 o 
   3   1  25       34.46       33.76      3.24 o 
   4   1  25       53.56       58.58      5.13 o 
   5   1  25       10.86       13.87      3.31 o 
  -5   2  25       65.06       62.56     13.09 o 
  -4   2  25       46.52       48.81      5.55 o 
  -3   2  25       12.57       15.42      4.61 o 
  -2   2  25      147.07      155.24     17.46 o 
  -1   2  25      857.86      857.02     28.69 o 
   0   2  25      475.20      491.56     12.34 o 
   1   2  25      849.58      849.42     20.20 o 
   2   2  25      151.84      158.32     10.74 o 
   3   2  25       12.30       17.05      3.43 o 
   4   2  25       45.75       28.77      4.68 o 
   5   2  25       69.01       64.77     12.99 o 
  -5   3  25        2.00        0.84      1.60 o 
  -4   3  25       38.33       34.85     11.49 o 
  -3   3  25      345.37      425.64     49.23 o 
  -2   3  25      156.55      187.45     22.29 o 
  -1   3  25      425.27      436.67     19.43 o 
   0   3  25      636.45      613.71     19.35 o 
   1   3  25      423.01      436.12      9.93 o 
   2   3  25      153.82      169.78     10.81 o 
   3   3  25      344.01      362.66     11.23 o 
   4   3  25       40.21       34.32      5.82 o 
   5   3  25        1.74        8.48      2.18 o 
  -4   4  25      417.43      434.30     34.40 o 
  -3   4  25       53.58       57.79     10.29 o 
  -2   4  25      287.96      350.98     59.20 o 
  -1   4  25      328.96      283.86     13.14 o 
   0   4  25       92.19       85.31     11.72 o 
   1   4  25      331.52      318.92      9.40 o 
   2   4  25      284.22      315.93      8.88 o 
   3   4  25       54.93       59.45      8.12 o 
   4   4  25      410.10      443.79     12.44 o 
  -4   5  25       13.43       12.25      3.89 o 
  -3   5  25       71.67       67.12      7.17 o 
  -2   5  25       59.19       44.68      5.57 o 
  -1   5  25       50.53       72.90      6.28 o 
   0   5  25        7.70        6.34      1.94 o 
   1   5  25       50.53       56.60      5.16 o 
   2   5  25       60.45       48.89      4.16 o 
   3   5  25       73.75       85.17      7.34 o 
   4   5  25       13.65        7.76      5.30 o 
  -4   6  25        2.22        8.58      2.71 o 
  -3   6  25       11.91        8.51      4.17 o 
  -2   6  25       11.12       15.22      4.39 o 
  -1   6  25        0.71        6.07      2.65 o 
   0   6  25        1.22        2.49      2.96 o 
   1   6  25        0.50        4.87      1.86 o 
   2   6  25       11.54        7.93      1.74 o 
   3   6  25       11.89       13.63      3.81 o 
   4   6  25        1.89        5.27      1.74 o 
  -3   7  25        5.19        8.17      2.90 o 
  -2   7  25       29.28       19.97      5.15 o 
  -1   7  25        9.37       10.54      2.67 o 
   0   7  25        1.37        9.90      3.53 o 
   1   7  25        9.43       13.56      5.55 o 
   2   7  25       29.80       33.13      5.29 o 
   3   7  25        5.24        6.56      2.01 o 
  -2   8  25       16.88       15.46      4.38 o 
  -1   8  25        7.96        7.19      2.84 o 
   0   8  25        1.40        5.77      2.44 o 
   1   8  25        8.41       12.83      3.03 o 
   2   8  25       16.61       18.78      2.98 o 
   0   0  26       44.97       42.64      5.97 o 
   1   0  26       20.54       22.81      3.30 o 
   2   0  26      107.87       99.33      6.09 o 
   3   0  26       25.06       24.63      3.57 o 
   4   0  26      124.49      179.49     29.98 o 
   5   0  26       20.03       23.22      7.09 o 
  -5   1  26       76.93       67.76     13.80 o 
  -4   1  26       26.62       28.32      3.97 o 
  -3   1  26      141.15      158.13     19.89 o 
  -2   1  26       56.63       55.67      7.08 o 
  -1   1  26      208.34      218.96     20.59 o 
   0   1  26      224.86      200.95      8.36 o 
   1   1  26      203.58      187.29      9.07 o 
   2   1  26       57.20       55.45      7.58 o 
   3   1  26      141.12      140.35      7.92 o 
   4   1  26       26.11       19.51      3.01 o 
   5   1  26       77.54       85.84     11.65 o 
  -5   2  26       13.14        6.59      1.99 o 
  -4   2  26      215.19      192.07     22.80 o 
  -3   2  26        1.84        5.25      3.75 o 
  -2   2  26      357.16      368.83     24.63 o 
  -1   2  26      170.17      162.55      9.96 o 
   0   2  26        2.02        5.40      2.97 o 
   1   2  26      167.98      151.70      8.72 o 
   2   2  26      354.25      362.43     13.53 o 
   3   2  26        1.71        5.06      2.27 o 
   4   2  26      216.04      223.05     16.51 o 
   5   2  26       14.11       14.42      4.82 o 
  -4   3  26       37.15       34.55      7.04 o 
  -3   3  26       73.62       65.13      9.84 o 
  -2   3  26       65.87       88.33     12.45 o 
  -1   3  26      176.19      204.89     27.40 o 
   0   3  26      903.07      928.06     17.67 o 
   1   3  26      169.48      162.28      6.28 o 
   2   3  26       65.49       70.09      5.78 o 
   3   3  26       76.58       72.10      7.30 o 
   4   3  26       39.71       47.44      6.16 o 
  -4   4  26       25.09       22.52      8.79 o 
  -3   4  26       59.83       57.98      8.08 o 
  -2   4  26      328.90      335.28     17.40 o 
  -1   4  26      115.72      101.08     13.39 o 
   0   4  26      180.37      184.72     11.46 o 
   1   4  26      118.27      102.81      5.81 o 
   2   4  26      329.07      332.86      8.81 o 
   3   4  26       59.09       62.52      6.66 o 
   4   4  26       24.63       28.61      4.03 o 
  -4   5  26        3.46        5.49      2.31 o 
  -3   5  26       35.01       44.59      6.21 o 
  -2   5  26       37.47       40.26      4.98 o 
  -1   5  26      111.35      111.67      7.45 o 
   0   5  26      103.62       99.71     10.14 o 
   1   5  26      110.77      115.65     11.32 o 
   2   5  26       37.11       31.16      3.78 o 
   3   5  26       35.21       39.69      5.20 o 
   4   5  26        3.64        7.39      1.84 o 
  -3   6  26        3.89       10.36      2.56 o 
  -2   6  26       17.46       14.00      3.47 o 
  -1   6  26       18.42       17.86     13.41 o 
   0   6  26      101.08      100.49      8.61 o 
   1   6  26       17.72       18.94      3.64 o 
   2   6  26       17.66       14.83      3.21 o 
   3   6  26        4.06        7.69      2.61 o 
  -3   7  26       13.47        5.65      2.21 o 
  -2   7  26        1.30        1.68      2.43 o 
  -1   7  26       31.81       24.06      4.44 o 
   0   7  26        3.47       16.29      6.04 o 
   1   7  26       32.00       19.37      3.01 o 
   2   7  26        1.55        3.28      2.62 o 
   3   7  26       13.35       17.04      5.74 o 
  -1   8  26       34.75       26.86      3.68 o 
   0   8  26       91.24       82.91     20.28 o 
   1   8  26       35.62       33.80      6.51 o 
   1   0  27      118.16      120.23      4.83 o 
   2   0  27        4.39        5.65      1.43 o 
   3   0  27      127.22      118.65     13.02 o 
   4   0  27       80.92       77.59     10.07 o 
   5   0  27        0.24        6.37      2.12 o 
  -5   1  27       38.74       34.47      5.08 o 
  -4   1  27       45.73       36.30      5.23 o 
  -3   1  27       41.34       46.25      6.59 o 
  -2   1  27      371.54      379.11     16.77 o 
  -1   1  27        2.17        3.68      2.95 o 
   0   1  27      353.71      365.94      8.43 o 
   1   1  27        2.95        8.01      2.71 o 
   2   1  27      371.58      397.74     29.45 o 
   3   1  27       44.23       44.23      5.53 o 
   4   1  27       46.21       40.26      7.95 o 
   5   1  27       38.50       35.26      4.31 o 
  -4   2  27       25.80       25.66      4.96 o 
  -3   2  27      160.74      170.02     17.96 o 
  -2   2  27       11.88       10.09      2.75 o 
  -1   2  27      447.32      447.83     13.47 o 
   0   2  27        9.88        6.37      2.18 o 
   1   2  27      439.94      451.93     12.36 o 
   2   2  27       12.48       15.49      4.66 o 
   3   2  27      158.60      165.05     13.76 o 
   4   2  27       26.00       21.96      3.17 o 
  -4   3  27       92.25      104.23     18.90 o 
  -3   3  27       28.33       33.59      4.38 o 
  -2   3  27      274.91      275.29     27.93 o 
  -1   3  27       39.12       60.61     10.71 o 
   0   3  27      128.05      122.33      9.40 o 
   1   3  27       38.39       33.32      4.13 o 
   2   3  27      279.03      294.80     10.60 o 
   3   3  27       27.17       22.14      3.70 o 
   4   3  27       91.85       79.26      7.52 o 
  -4   4  27       22.59       31.79      6.49 o 
  -3   4  27       99.76      117.41     14.41 o 
  -2   4  27        5.69        6.94      5.99 o 
  -1   4  27       65.03       64.43      8.37 o 
   0   4  27        1.23        6.21      1.98 o 
   1   4  27       66.54       58.16      5.09 o 
   2   4  27        6.36        4.31      1.14 o 
   3   4  27       97.27       79.37     10.94 o 
   4   4  27       23.04       25.42      3.98 o 
  -4   5  27       92.09       62.86     13.84 o 
  -3   5  27       58.43       76.49      9.77 o 
  -2   5  27       49.63       57.64      5.35 o 
  -1   5  27       14.55       11.39      3.03 o 
   0   5  27        5.64        6.67      3.04 o 
   1   5  27       15.03       11.50      2.10 o 
   2   5  27       49.58       51.02      6.89 o 
   3   5  27       58.36       58.42      8.27 o 
   4   5  27       92.97       80.82      9.86 o 
  -3   6  27       64.47       42.97     12.81 o 
  -2   6  27       59.35       62.58      7.02 o 
  -1   6  27       74.40       76.99      6.88 o 
   0   6  27        3.78        3.02      2.78 o 
   1   6  27       75.03       85.98      9.06 o 
   2   6  27       58.36       53.13      6.43 o 
   3   6  27       66.43       81.80      7.12 o 
  -2   7  27       29.94       35.22      3.98 o 
  -1   7  27       46.80       52.87      6.14 o 
   0   7  27        0.27        5.21      3.53 o 
   1   7  27       46.69       43.97      5.90 o 
   2   7  27       30.58       34.56      9.40 o 
  -1   8  27       39.67       32.69      5.25 o 
   0   8  27        1.83        6.55      2.87 o 
   1   8  27       41.28       29.47      6.00 o 
   0   0  28      434.55      412.85     15.33 o 
   1   0  28       91.95       73.16      6.22 o 
   2   0  28      525.76      579.44     17.41 o 
   3   0  28      134.65      138.67      6.98 o 
   4   0  28        4.81        2.40      2.07 o 
  -4   1  28      289.99      324.79     12.05 o 
  -3   1  28      112.58       94.36     12.90 o 
  -2   1  28       73.53       63.15      4.69 o 
  -1   1  28      233.62      225.33     10.07 o 
   0   1  28      144.68      142.34      7.99 o 
   1   1  28      233.79      231.18      8.67 o 
   2   1  28       73.68       70.42      4.87 o 
   3   1  28      116.95       95.12     10.72 o 
   4   1  28      294.98      340.04     11.79 o 
  -4   2  28       48.14       60.09      7.04 o 
  -3   2  28       41.93       51.28      8.74 o 
  -2   2  28      102.61       97.04      9.26 o 
  -1   2  28      100.08      107.11     13.87 o 
   0   2  28        2.70        1.82      1.14 o 
   1   2  28       97.85       98.47      7.19 o 
   2   2  28      104.60      101.59      9.58 o 
   3   2  28       43.04       42.08      4.18 o 
   4   2  28       47.41       49.52      7.62 o 
  -4   3  28       17.23       24.83      3.78 o 
  -3   3  28       33.40       31.79      6.34 o 
  -2   3  28       36.00       27.98      5.95 o 
  -1   3  28       44.55       44.18      6.60 o 
   0   3  28       66.58       49.94      4.80 o 
   1   3  28       45.19       37.29      3.51 o 
   2   3  28       35.47       34.18      4.49 o 
   3   3  28       33.59       25.37      5.69 o 
   4   3  28       17.91       10.21      1.99 o 
  -4   4  28       17.36       17.61      3.10 o 
  -3   4  28       23.87       19.93      5.85 o 
  -2   4  28       73.04       70.83     12.41 o 
  -1   4  28       60.06       69.34     24.62 o 
   0   4  28       11.31       10.05      1.80 o 
   1   4  28       59.79       60.64      8.58 o 
   2   4  28       74.43       72.49      8.76 o 
   3   4  28       23.35       23.21      2.74 o 
   4   4  28       17.22       20.71      3.07 o 
  -3   5  28      224.65      214.40     29.12 o 
  -2   5  28       21.23       15.80      2.58 o 
  -1   5  28        2.51        3.28      2.26 o 
   0   5  28        9.05       15.28      3.47 o 
   1   5  28        2.70        6.64      1.91 o 
   2   5  28       20.82       23.07      3.05 o 
   3   5  28      221.96      228.32      7.80 o 
  -3   6  28       30.38       23.43      3.38 o 
  -2   6  28       82.52      121.97     17.53 o 
  -1   6  28       20.24       16.86      4.46 o 
   0   6  28        0.32        5.86      2.58 o 
   1   6  28       21.31       23.08      5.11 o 
   2   6  28       83.83       67.63      6.44 o 
   3   6  28       30.27       16.02      5.38 o 
  -2   7  28       22.52       25.92      4.88 o 
  -1   7  28       66.34       61.91      9.29 o 
   0   7  28       84.46       97.12     28.28 o 
   1   7  28       65.19       73.97     13.86 o 
   2   7  28       22.85       15.57      3.47 o 
   1   0  29       36.27       41.18      4.94 o 
   2   0  29       64.00       60.09      9.51 o 
   3   0  29       32.31       27.38      4.09 o 
   4   0  29      263.73      244.39     25.48 o 
  -4   1  29        7.69       14.01      4.45 o 
  -3   1  29       62.07       69.92      4.60 o 
  -2   1  29       34.79       39.11      6.51 o 
  -1   1  29      127.28      136.62      8.02 o 
   0   1  29       73.29       76.73      5.96 o 
   1   1  29      127.38      124.95      9.63 o 
   2   1  29       34.03       31.35      3.74 o 
   3   1  29       63.39       62.06      6.89 o 
   4   1  29        8.27        5.18      2.14 o 
  -4   2  29       31.33       27.36      5.20 o 
  -3   2  29       50.93       57.67     10.44 o 
  -2   2  29        4.18        5.74      2.36 o 
  -1   2  29      426.06      475.49     18.39 o 
   0   2  29        1.55        9.07      2.55 o 
   1   2  29      425.78      443.76     21.49 o 
   2   2  29        3.97        6.68      2.03 o 
   3   2  29       48.37       45.28      6.85 o 
   4   2  29       32.21       30.28      3.94 o 
  -4   3  29       10.57       15.56      6.92 o 
  -3   3  29       91.39       87.99      9.40 o 
  -2   3  29      244.71      249.12     17.23 o 
  -1   3  29       84.39       76.19     12.32 o 
   0   3  29       36.08       37.81      7.66 o 
   1   3  29       82.60       69.50      4.59 o 
   2   3  29      244.18      236.85      7.60 o 
   3   3  29       91.86       73.49      8.21 o 
   4   3  29       10.40        6.78      2.00 o 
  -3   4  29      259.97      291.89     29.48 o 
  -2   4  29       21.94       16.16      3.79 o 
  -1   4  29        5.18        2.77      3.26 o 
   0   4  29        5.03       10.57      3.16 o 
   1   4  29        4.28        7.14      1.95 o 
   2   4  29       21.74       22.55      3.23 o 
   3   4  29      256.61      271.49     14.03 o 
  -3   5  29       49.49       44.48      8.58 o 
  -2   5  29       60.65       59.36     10.34 o 
  -1   5  29        4.30        7.86      3.78 o 
   0   5  29       56.14       50.62      5.77 o 
   1   5  29        4.07        8.61      2.83 o 
   2   5  29       59.58       52.32      8.54 o 
   3   5  29       49.23       47.08      8.54 o 
  -2   6  29       25.14       26.68      3.90 o 
  -1   6  29       56.20       79.88     10.76 o 
   0   6  29        0.03       -0.22      2.27 o 
   1   6  29       54.14       53.63      5.53 o 
   2   6  29       25.80       19.40      3.05 o 
  -1   7  29       52.44       51.19      6.55 o 
   0   7  29       28.81       31.19      5.66 o 
   1   7  29       52.42       45.67     11.04 o 
   0   0  30        2.83        4.45      1.82 o 
   1   0  30      163.12      151.75     10.41 o 
   2   0  30        5.92        4.98      1.42 o 
   3   0  30        7.47        8.33      4.39 o 
   4   0  30        0.18        7.09      2.80 o 
  -4   1  30        1.17        9.18      2.16 o 
  -3   1  30        2.32        8.26      3.00 o 
  -2   1  30       21.71       27.69      4.23 o 
  -1   1  30        1.78        3.66      1.40 o 
   0   1  30      134.26      124.58      5.53 o 
   1   1  30        1.43        7.54      1.83 o 
   2   1  30       22.90       24.04      3.09 o 
   3   1  30        1.91        6.67      2.05 o 
   4   1  30        1.10        5.32      2.16 o 
  -4   2  30       54.06       55.77      5.55 o 
  -3   2  30       30.81       37.67      5.32 o 
  -2   2  30       15.90       18.74      4.57 o 
  -1   2  30       29.45       30.31     13.55 o 
   0   2  30       25.45       30.34      2.55 o 
   1   2  30       28.71       31.51      3.88 o 
   2   2  30       14.11       21.12      3.55 o 
   3   2  30       30.09       29.50      3.66 o 
   4   2  30       52.27       56.81     12.33 o 
  -3   3  30        9.51        7.50      3.05 o 
  -2   3  30      113.16      109.10     17.14 o 
  -1   3  30      129.75      124.70     18.37 o 
   0   3  30       92.30      124.83      5.70 o 
   1   3  30      131.32      136.34      9.29 o 
   2   3  30      112.47      121.89      7.32 o 
   3   3  30       10.59        8.34      2.20 o 
  -3   4  30       10.51        6.38      2.79 o 
  -2   4  30       16.40       29.29      6.34 o 
  -1   4  30       93.36       87.99     11.60 o 
   0   4  30        6.60        5.06      1.85 o 
   1   4  30       93.65       83.78      9.85 o 
   2   4  30       17.35       19.06      3.53 o 
   3   4  30       10.43        8.72      2.44 o 
  -2   5  30        4.95        8.54      4.52 o 
  -1   5  30       75.48       78.85     14.97 o 
   0   5  30       52.25       47.54      8.23 o 
   1   5  30       73.70       70.86      7.36 o 
   2   5  30        4.74        5.43      2.01 o 
  -2   6  30       14.41       24.09      4.08 o 
  -1   6  30        2.10        5.47      3.01 o 
   0   6  30       14.65        4.70      3.16 o 
   1   6  30        2.11        1.88      1.36 o 
   2   6  30       14.05       17.00      2.85 o 
   1   0  31       41.33       32.65      4.38 o 
   2   0  31        0.71        4.95      2.56 o 
   3   0  31        1.45        3.37      2.21 o 
  -3   1  31       36.76       32.38      6.16 o 
  -2   1  31        6.03        3.66      2.82 o 
  -1   1  31       35.97       37.76      4.56 o 
   0   1  31        0.23        6.18      2.93 o 
   1   1  31       37.11       24.76      3.81 o 
   2   1  31        6.38        9.27      1.86 o 
   3   1  31       37.26       47.32      4.53 o 
  -3   2  31        4.11        3.60      2.18 o 
  -2   2  31       88.80       91.46     19.62 o 
  -1   2  31       31.49       28.98      3.94 o 
   0   2  31        7.54        9.83      3.44 o 
   1   2  31       33.82       25.50      3.63 o 
   2   2  31       86.89       87.94      8.14 o 
   3   2  31        3.81        3.92      1.21 o 
  -3   3  31      115.42      110.42     18.57 o 
  -2   3  31       63.36       70.12      5.78 o 
  -1   3  31       97.97      131.71     39.01 o 
   0   3  31       93.00       86.29     12.25 o 
   1   3  31       95.21       96.00     12.25 o 
   2   3  31       61.50       60.57      6.39 o 
   3   3  31      114.13      106.72     11.19 o 
  -3   4  31       50.30       41.70     10.17 o 
  -2   4  31      230.29      254.15     16.01 o 
  -1   4  31      102.16      100.55      9.52 o 
   0   4  31       26.78       31.52      5.29 o 
   1   4  31      101.52      104.92     13.99 o 
   2   4  31      226.28      248.29     19.16 o 
   3   4  31       51.60       60.56      6.22 o 
  -2   5  31      150.20      166.73     15.45 o 
  -1   5  31      184.00      219.67     35.13 o 
   0   5  31       35.83       39.36      4.80 o 
   1   5  31      183.41      196.82     33.14 o 
   2   5  31      148.21      153.71     11.91 o 
  -1   6  31       23.24       27.31      5.97 o 
   0   6  31      112.35       96.36     20.90 o 
   1   6  31       23.18       16.76      4.21 o 
   0   0  32       66.50       63.69      8.31 o 
   1   0  32       33.13       28.47      4.28 o 
   2   0  32        0.09        3.09      3.12 o 
   3   0  32        4.14        3.73      1.76 o 
  -3   1  32      111.26      127.11     19.00 o 
  -2   1  32       43.13       50.46     13.04 o 
  -1   1  32        7.46        5.46      4.10 o 
   0   1  32        2.36        7.42      1.93 o 
   1   1  32        7.12        8.15      1.67 o 
   2   1  32       42.68       38.94      5.04 o 
   3   1  32      110.45      108.60     13.69 o 
  -3   2  32       40.67       34.45      8.73 o 
  -2   2  32       55.12       41.56      5.22 o 
  -1   2  32       62.82       63.10      7.85 o 
   0   2  32        0.59        6.21      2.94 o 
   1   2  32       63.74       56.37      7.42 o 
   2   2  32       53.29       47.85      5.24 o 
   3   2  32       40.16       41.00      5.68 o 
  -3   3  32       20.72       15.37      4.07 o 
  -2   3  32       22.23       22.55      3.96 o 
  -1   3  32        8.36        7.11      2.59 o 
   0   3  32      216.95      180.66     19.07 o 
   1   3  32        8.31        5.62      3.61 o 
   2   3  32       23.22       15.55      2.39 o 
   3   3  32       20.35       22.07      5.32 o 
  -2   4  32       35.19       23.03      3.29 o 
  -1   4  32       87.39       98.58     11.96 o 
   0   4  32       41.40       33.61      6.05 o 
   1   4  32       87.49       75.40     10.15 o 
   2   4  32       34.63       24.72      3.49 o 
  -1   5  32        5.87        4.90      2.55 o 
   0   5  32       29.85       25.76      4.37 o 
   1   5  32        5.69        7.41      2.49 o 
   1   0  33       97.48       83.82      9.07 o 
   2   0  33        0.14        4.12      2.19 o 
   3   0  33      145.31       96.78     26.56 o 
  -3   1  33        1.27        4.62      2.40 o 
  -2   1  33      222.98      267.49     17.95 o 
  -1   1  33        2.44       10.49      3.10 o 
   0   1  33        0.44        4.77      1.36 o 
   1   1  33        2.72        6.37      1.97 o 
   2   1  33      219.95      255.36      6.57 o 
   3   1  33        1.32        7.02      2.14 o 
  -2   2  33       31.57       20.72      7.05 o 
  -1   2  33       62.77       57.89      7.47 o 
   0   2  33       35.16       44.77      4.03 o 
   1   2  33       62.01       52.90      9.20 o 
   2   2  33       32.54       29.52      4.17 o 
  -2   3  33        2.62       11.64      6.16 o 
  -1   3  33        0.73        9.09      2.52 o 
   0   3  33       27.40       21.24      4.62 o 
   1   3  33        0.67        5.08      2.08 o 
   2   3  33        2.79        4.48      2.43 o 
  -1   4  33        7.89       16.67      9.13 o 
   0   4  33       25.89       16.09      2.93 o 
   1   4  33        7.83       11.98      3.58 o 
   0   5  33       14.73       17.75      3.10 o 
   0   0  34       63.56       48.12      6.72 o 
   1   0  34       16.67       15.17      5.62 o 
   2   0  34       27.72       29.73      4.84 o 
  -2   1  34        1.17        5.62      2.33 o 
  -1   1  34       39.70       58.72     20.16 o 
   0   1  34        3.90        8.23      4.08 o 
   1   1  34       37.35       33.62      4.91 o 
   2   1  34        0.89        6.23      2.00 o 
  -2   2  34        1.01        5.31      2.46 o 
  -1   2  34       67.37       63.94      7.49 o 
   0   2  34        4.48        4.86      1.60 o 
   1   2  34       65.10       52.57      7.94 o 
   2   2  34        1.01        4.93      1.55 o 
  -1   3  34       78.15       65.97      8.00 o 
   0   3  34       39.55       37.44      6.24 o 
   1   3  34       78.20       61.72     16.53 o 
  -1   4  34        1.85        7.64      3.63 o 
   0   4  34       46.10       25.46      4.39 o 
   1   4  34        1.64        9.95      5.20 o 
   1   0  35      153.45      155.16     31.21 o 
   2   0  35       56.23       52.88      9.77 o 
  -1   1  35       46.69       51.83      9.77 o 
   0   1  35       11.80       15.72      4.32 o 
   1   1  35       47.43       39.58      3.98 o 
  -1   2  35        4.05        1.50      1.98 o 
   0   2  35       11.79        6.75      2.13 o 
   1   2  35        4.02        7.66      3.07 o 
   0   3  35       18.67       11.03      3.71 o 
   0   1  36       17.01        7.46      3.17 o 
                                                 
